# Supplementary material for: West Antarctic ice retreat and paleoceanography in the Amundsen Sea in the warm early Pliocene
Source: Nat Commun. 2025 Jul 1;16:5609. doi: 10.1038/s41467-025-60772-8 (PMC12219073; doi:10.1038/s41467-025-60772-8)
Supplement: Supplementary file 3 — Source Data [file 41467_2025_60772_MOESM3_ESM.xlsx]

## Sheet: Table 1
green units	U1532	U1532	U1533	U1533	U1532-U1533	Exp379	LR04	LR04	Exp379_LR04
A #	Depth	Age Model	Depth	Age Model	Age diff (kyr)	Average age (Ma)	MIS	Age (kyr)	Age diff (kyr)
1	197.47	3.87707	95.6	3.85068	-26.3978	3.86388	Gi13/Gi14	3862	1.87571
1	198.84	3.88462	97.38	3.87734	-7.2747	3.88098	Gi13/Gi14	3862	18.9803
2	202.73	3.90604	98.19	3.88948	-16.5579	3.89776	Gi15/Gi16	3912	-14.2435
2	205.71	3.92244	99.87	3.91465	-7.79736	3.91854	Gi15/Gi16	3912	6.54431
3			101.06	3.93247		3.93247	Gi17/Gi18	3939	-6.527
4	213.36	3.96456	102.51	3.9542	-10.3674	3.95938	Gi19/Gi20	3978	-18.6208
4	215.77	3.97783	103.11	3.96318	-14.648	3.97051	Gi19/Gi20	3978	-7.49197
5	223.24	4.01896	107.76	4.03285	13.8848	4.0259	Gi21/Gi22	4029	-3.09675
5	223.96	4.02293	108.23	4.03989	16.9616	4.03141	Gi21/Gi22	4029	2.40589
6			110.2	4.0694		4.0694	Gi23/Gi24	4085	-15.6008
6			110.81	4.07854		4.07854	Gi23/Gi24	4085	-6.46236
7	253.81	4.18718				4.18718	Gi27/Gi28	4192	-4.8212
8			120.58	4.21387		4.21387	Co1/Co2	4232	-18.1306
8			120.78	4.21599		4.21599	Co1/Co2	4232	-16.0066
9	283.89	4.29219				4.29219	Co3/Co4	4286	6.1886
9	284.59	4.29591				4.29591	Co3/Co4	4286	9.90831
10			129.88	4.31904		4.31904	CN1/CN2	4327	-7.95605
11	296.27	4.35797	130.51	4.32913	-28.8484	4.34355	CN3/CN4	4356	-12.4498
11	296.83	4.36095	130.98	4.33665	-24.3026	4.3488	CN3/CN4	4356	-7.20112
12	321.44	4.49172	140.29	4.48564	-6.0862	4.48868	N1/N2	4487	1.68157
12	322.2	4.49385	141.26	4.49528	1.42232	4.49457	N1/N2	4487	7.56504
13	327.99	4.50336	144.21	4.50844	5.08094	4.5059	N3/N4	4523	-17.098
14	370.48	4.57313				4.57313	N5/N6	4570	3.13327
14	371.15	4.57423				4.57424	N5/N6	4570	4.23925
15	405.74	4.6312	171.57	4.63055	-0.649212	4.63088	N9/N10	4648	-17.1217
15	406.52	4.63912	172.4	4.65573	16.6099	4.64742	N9/N10	4648	-0.579126
16	422.22	4.79839	177.5	4.80835	9.95421	4.80337	Si1/Si2	4807	-3.63159
16	422.74	4.80181	178.28	4.81672	14.9109	4.80927	Si1/Si2	4807	2.26881
17	433.8	4.86946	184.22	4.88053	11.0751	4.87499	Si5/Si6	4883	-8.00597
18	463.33	4.95825	196.22	4.94962	-8.62787	4.95394	ST3/ST4	4976	-22.0631
19	483.24	5.00689	204.98	4.99411	-12.7838	5.0005	T1/T2	5002	-1.50251
19	483.89	5.00841	205.52	4.99685	-11.5614	5.00263	T1/T2	5002	0.62835
20	509.33	5.06789	216.35	5.04788	-20.0068	5.05788	T3/T4	5038	19.8823
20	510.27	5.07008	216.92	5.05056	-19.5192	5.06032	T3/T4	5038	22.3237
21	531.87	5.12058	229.59	5.11025	-10.3297	5.11542	T5/T6	5094	21.4174
21	532.47	5.12199	230.03	5.11233	-9.65965	5.11716	T5/T6	5094	23.1552
22	550.12	5.16325	240.01	5.15934	-3.90806	5.1613	T7/T8	5165	-3.70472
22	550.85	5.16496	243.44	5.1755	10.544	5.17023	T7/T8	5165	5.228
23	590.73	5.25819	256.01	5.23472	-23.4748	5.24645	TG1/TG2	5241	5.45474

## Sheet: Fig2_XRF_Data
Site	Hole	Core	Type	Section	Interval (mm)	Interval (cm)	Depth (CSF-A, m)	10kV	Through-put	Oveall Chi2	Al-Ka Chi2	Al-Ka Area	Al-Ka AreaStd	K -Ka Chi2	K -Ka Area	K -Ka AreaStd	Ca-Ka Chi2	Ca-Ka Area	Ca-Ka AreaStd	Ti-Ka Chi2	Ti-Ka Area	Ti-Ka AreaStd	Mn-Ka Chi2	Mn-Ka Area	Mn-Ka AreaStd	30kV	Through-put	Oveall Chi2	Br-Ka Chi2	Br-Ka Area	Br-Ka AreaStd	Rb-Ka Chi2	Rb-Ka Area	Rb-Ka AreaStd	50kV	Through-put	Oveall Chi2	Rb-Ka Chi2	Rb-Ka Area	Rb-Ka AreaStd	Zr-Ka Chi2	Zr-Ka Area	Zr-Ka AreaStd	Nb-Ka Chi2	Nb-Ka Area	Nb-Ka AreaStd	Ba-Ka Chi2	Ba-Ka Area	Ba-Ka AreaStd
U1533	B	14	H	4	20	2	143.93		157000	3.9	0.9	14618	136	4.8	84704	321	1.6	47389	260	1	22902	199	0.6	5310	175		146000	6.5	0.6	938	44	1.3	8251	105		88400	2.1	1.2	2061	56	1	3724	71	0.8	375	40	0.7	9189	226
U1533	B	14	H	4	40	4	143.95		159000	4	2.3	15266	139	6.3	84555	323	1.4	53994	275	1.7	23209	202	1	5901	178		146000	7.2	0.4	951	44	2.4	8245	105		88500	2.3	1.5	2078	57	2.7	3479	70	0.4	379	40	0.7	9332	226
U1533	B	14	H	4	60	6	143.97		159000	4	1.8	15093	137	10.3	84577	324	1.9	49636	267	1.6	23104	202	0.5	5125	175		147000	6.9	1.1	966	44	3	8239	106		87600	2.2	1.5	2031	56	1.4	3320	69	0.5	316	39	1.1	9353	225
U1533	B	14	H	4	80	8	143.99		157000	4.3	0.6	14875	136	8.9	84546	320	2	43664	252	0.4	23203	201	0.4	4196	171		146000	7.1	1.1	992	44	2	8119	105		87300	2.1	0.5	2107	57	0.9	3497	70	0.6	353	40	0.5	9241	226
U1533	B	14	H	4	90	9	144		156000	3.8	0.8	14084	134	6.8	79453	314	1.9	59018	282	1.1	23183	200	0.6	5099	172		145000	6.9	0.6	933	43	2.3	7817	103		87900	2.1	1.5	2036	56	1.5	4058	74	0.4	431	40	0.6	8853	226
U1533	B	14	H	4	120	12	144.03		163000	4	2.6	15772	141	6	89753	329	2.5	48777	264	1.1	24817	205	0.3	4422	173		150000	7	0.6	1110	46	2	8563	108		88800	2.1	1.6	2316	59	2	3523	71	1.2	375	40	0.5	9721	230
U1533	B	14	H	4	140	14	144.05		164000	4	0.8	16068	142	6.6	88484	330	2.1	52083	271	0.8	24583	205	0.7	4489	174		150000	7.1	0.9	957	45	2.3	8510	107		89200	2.1	1.8	2119	58	1.2	3883	72	0.6	433	40	0.6	9942	230
U1533	B	14	H	4	170	17	144.08		162000	4.4	1.5	16349	142	6.3	89173	326	1.5	32203	228	1.1	25476	208	0.4	3699	172		151000	7	0.9	1121	46	3.8	8572	108		89000	2.1	1.4	2234	58	1.6	3589	71	0.4	353	40	0.9	9561	229
U1533	B	14	H	4	180	18	144.09		164000	4.5	1.9	16561	143	6.1	90092	329	1.8	37469	241	2.2	25356	207	0.6	4175	174		152000	7.5	0.9	1152	45	2.3	8642	108		89300	2.1	1.5	2219	59	1.6	3700	71	0.4	420	40	0.9	9914	230
U1533	B	14	H	4	200	20	144.11		165000	4.4	1.7	15986	142	8.8	87615	328	2.2	52650	272	1.2	24472	204	0.6	4515	175		150000	7.1	0.6	1005	45	2.4	8591	108		88900	2.2	1.5	2271	59	2	3538	71	0.5	430	40	0.7	10063	229
U1533	B	14	H	4	230	23	144.14		129000	3.4	1.4	12049	124	5	67999	289	0.8	30522	217	1.3	20378	188	0.3	3539	158		131000	6.8	0.7	842	43	1.2	6931	98		82900	2.1	1.9	1745	54	2.4	5666	83	0.6	310	38	0.6	8262	216
U1533	B	14	H	4	240	24	144.15		157000	4	1.1	15844	140	7	85711	321	2.3	36220	236	1.5	24241	204	0.7	3675	170		147000	7.2	1	1053	44	2.6	8253	107		87300	2.1	1.7	2179	58	1.7	3541	70	0.5	385	40	0.7	10085	228
U1533	B	14	H	4	260	26	144.17		160000	4.2	0.9	16030	141	5.7	84592	321	3.5	50679	267	1.3	23927	203	0.4	4111	170		147000	6.8	0.5	1009	44	3.7	8006	105		88000	2.1	1.2	2124	58	2	3664	71	0.4	432	39	0.8	10553	229
U1533	B	14	H	4	280	28	144.19		162000	3.8	1.7	16030	142	7.3	85922	323	2.1	45788	258	1.6	24028	204	0.6	3999	172		150000	7.1	0.8	1133	46	2.3	8404	107		88500	2.2	1.1	2174	58	0.9	3566	71	0.7	321	39	0.7	10104	230
U1533	B	14	H	4	300	30	144.21		164000	4.5	1.8	15508	140	6.4	82494	322	1.9	58035	282	1.1	24259	205	0.9	4214	173		152000	7.3	0.9	1195	47	2.6	7964	105		89000	2.3	1.1	2075	57	1.6	3263	68	0.8	374	38	0.6	10391	231
U1533	B	14	H	4	320	32	144.23		159000	4.1	2.7	15579	140	5.6	79331	312	2.5	38946	242	1.5	24905	206	0.2	3154	170		152000	7.2	1	1195	46	2.6	7388	102		89200	2.3	1.1	2014	55	0.7	3293	68	0.6	350	39	1.1	10135	230
U1533	B	14	H	4	340	34	144.25		160000	4.3	1.8	16019	142	6.6	84984	320	2.4	36050	237	1.6	23782	203	1.2	2968	169		151000	6.8	1.3	1082	46	1.7	7733	104		88700	2.2	1.7	2013	55	1.2	3109	66	0.7	298	37	1.2	10907	232
U1533	B	14	H	4	360	36	144.27		158000	4.3	2.6	15473	139	6.9	82532	317	2	34745	233	1.6	24057	204	0.7	2787	168		150000	7	0.9	1180	47	1.8	7618	103		88200	2.2	1.1	1892	54	1.6	3139	67	0.7	333	37	1	10057	230
U1533	B	14	H	4	380	38	144.29		154000	4	2	15266	138	7.7	83242	316	0.5	33319	227	1.2	22474	198	0.9	2952	167		146000	7.1	0.5	1073	46	1.8	7803	102		87400	2.2	2.7	1960	56	1.4	2988	67	0.6	384	38	0.9	11519	230
U1533	B	14	H	4	400	40	144.31		153000	4.5	1.2	14774	136	9.2	81214	313	1.4	32799	226	1.3	22279	198	0.9	2842	166		146000	7.3	1.7	1124	46	3.1	7547	102		87000	2.1	1.6	1942	54	1.4	2930	65	0.3	322	37	1	11005	230
U1533	B	14	H	4	420	42	144.33		151000	4.4	1.5	14337	134	8.4	78275	309	1.1	38930	240	1.5	21580	195	0.6	2887	167		145000	7	0.9	1055	45	1.8	7118	100		86900	2	1.2	1859	55	1.6	3202	68	0.5	270	37	0.9	11747	232
U1533	B	14	H	4	440	44	144.35		146000	4	2.2	13229	130	5.8	74803	303	1.9	36013	234	1.5	20179	191	0.7	3069	164		143000	7.1	0.5	1035	44	1.1	7115	99		86500	2.1	1.8	1765	54	1.2	2987	66	1.3	312	37	0.8	11552	231
U1533	B	14	H	4	470	47	144.38		158000	4.2	0.9	10553	118	9.5	54886	276	1.1	131124	385	2.4	18789	186	0.4	5064	170		146000	7.3	0.9	1163	46	2.2	5803	93		87200	2.1	1.3	1470	51	1.1	3129	68	0.9	259	36	1	14016	238
U1533	B	14	H	4	480	48	144.39		153000	4.3	1.1	10356	117	6.5	55050	276	1.6	104930	352	1.1	19182	189	0.6	3883	168		147000	7.4	0.4	1215	47	1.7	5545	92		87400	2	1.4	1510	51	2.2	3126	68	0.7	282	36	0.9	14465	239
U1533	B	14	H	4	500	50	144.41		141000	3.9	0.8	10532	117	6.3	54638	271	1.8	42631	247	1.5	20099	193	0.8	2687	166		148000	7	0.9	1355	50	1.5	5308	90		87400	2.1	2	1582	51	1.7	3335	68	0.9	300	37	0.8	15139	241
U1533	B	14	H	4	520	52	144.43		142000	4.2	2	10502	116	6.4	53056	269	2	48330	259	2.1	19897	192	0.8	3057	166		150000	7	1.4	1477	50	1	5094	89		87900	1.9	0.8	1239	48	1.6	3092	67	0.5	245	37	0.9	14161	241
U1533	B	14	H	4	540	54	144.45		143000	3.9	1.7	10372	116	6.7	53723	270	1.5	44732	254	1.6	20379	195	0.6	2594	167		154000	7.2	0.8	1569	51	1.4	5372	92		89000	2.1	1.7	1484	52	1.1	3262	69	0.7	317	38	0.7	14129	243
U1533	B	14	H	4	560	56	144.47		138000	4.2	1.1	9962	113	9	53958	269	2.2	35948	234	1.9	19836	193	1	2261	164		151000	6.9	0.9	1689	52	1.2	5564	93		88300	2	1.3	1433	49	1.6	3384	68	0.4	311	38	1	15502	243
U1533	B	14	H	4	580	58	144.49		138000	4.3	1.8	10257	115	9.3	54061	269	1.7	36315	234	1.5	20036	194	0.1	2195	163		151000	7	0.7	1533	51	1.2	5389	91		87700	2.1	1.7	1413	50	1.8	3578	69	0.6	341	36	0.8	14363	241
U1533	B	14	H	4	600	60	144.51		142000	4	1.8	10619	117	6.4	56006	273	2.7	34044	230	1.6	20323	195	0.4	2263	164		154000	7.5	0.8	1588	51	1.7	5241	91		88500	2.1	0.9	1396	50	2.2	3711	71	1	394	38	0.9	13410	242
U1533	B	14	H	4	620	62	144.53		139000	4.1	1.4	10219	115	6.4	54705	269	1.8	36649	234	2.4	20343	192	0.3	2111	161		151000	6.7	0.9	1695	52	1.2	5345	91		87100	2	1.4	1414	50	1.1	3517	70	0.6	397	38	0.7	12937	237
U1533	B	14	H	4	640	64	144.55		145000	4.2	0.8	10515	116	6.3	55732	273	2.3	40661	244	2.1	20873	198	1.2	2367	166		156000	7.1	0.8	1595	52	2.1	5456	92		88700	2	1.1	1358	51	2	3427	70	0.4	326	38	0.9	13166	241
U1533	B	14	H	4	660	66	144.57		148000	4.2	1.7	10688	118	6.9	57147	276	2.4	47866	258	2.1	21317	196	0.6	2604	166		156000	7.6	1.2	1476	50	1.4	5919	93		89100	2.1	0.7	1456	51	1.7	3504	71	0.7	312	38	0.9	13787	244
U1533	B	14	H	4	680	68	144.59		150000	4.4	1.9	11419	121	6.7	59535	281	1.3	47047	258	2.1	22405	200	0.5	2858	168		155000	7.3	0.6	1427	50	1.9	5834	94		89000	2.2	1.7	1530	51	1.7	3679	70	0.5	327	37	1.8	15125	244
U1533	B	14	H	4	700	70	144.61		152000	4.2	1.3	11671	123	7.6	59176	280	2	49051	263	1.3	22235	200	0.4	2952	168		155000	7.1	0.4	1396	49	1.9	5862	93		89300	2	1.4	1491	50	1.5	3719	70	0.4	301	38	1.4	15186	245
U1533	B	14	H	4	720	72	144.63		151000	4.3	2.3	11750	123	7.9	62208	286	2.8	47595	259	1.4	22632	202	0.6	3023	167		152000	7.3	0.5	1333	48	3.1	6029	94		88800	2.1	0.9	1555	52	1.8	3692	72	0.6	281	38	1.1	15937	245
U1533	B	14	H	4	740	74	144.65		149000	4.1	1.9	12250	125	6.3	64088	287	2.5	45325	255	2.9	22770	199	0.5	2549	165		149000	7.2	0.9	1108	46	1.1	6339	96		88100	2.1	1.1	1571	52	1	4071	74	0.5	395	39	0.9	16459	244
U1533	B	14	H	4	760	76	144.67		151000	4.6	1.9	13843	132	8.1	73239	303	2	40230	245	1.7	24055	202	1	2722	166		146000	7.1	0.9	914	43	1.9	7088	100		87300	2.1	1.1	1887	55	2	4445	76	0.5	379	39	0.7	14757	238
U1533	B	14	H	4	780	78	144.69		154000	4	1.2	14320	134	7	77429	308	2.8	40148	244	1.5	23960	202	0.5	2782	164		145000	7.1	0.5	914	43	2.3	7417	101		86900	2.2	1.5	1907	55	1.4	4352	75	0.5	419	40	1	12861	233
U1533	B	14	H	4	800	80	144.71		156000	4.5	1.3	15008	136	9.1	82735	316	2.6	33808	230	1.8	24643	203	0.6	2574	165		144000	7.4	0.6	811	42	2.6	8106	105		85600	2.2	1.9	2190	58	1.6	4258	74	0.5	469	40	0.9	9288	223
U1533	B	14	H	4	820	82	144.73		154000	4.2	0.9	14542	135	8	83125	315	2	31924	226	0.7	23972	201	0.7	2541	163		143000	7.2	0.7	810	41	2.4	8354	105		85200	2.1	1.7	2180	56	1.7	3990	72	0.9	514	40	0.6	8361	219
U1533	B	14	H	4	840	84	144.75		156000	4.1	1.4	14427	135	9.7	83309	316	1.4	33536	230	1.5	24289	203	0.6	2286	165		145000	7.4	1.1	819	43	2.3	8003	104		85700	2.1	1.9	2084	56	2	4036	74	0.8	516	41	0.6	9704	224
U1533	B	14	H	4	860	86	144.77		160000	4.2	1.7	14444	134	6	82289	316	2.3	41533	248	1.4	25085	205	0.9	2433	167		146000	7.3	0.8	889	43	2.5	8186	105		86100	2.2	2.3	2067	57	2.3	4225	74	0.4	549	41	0.9	9316	222
U1533	B	14	H	4	880	88	144.79		160000	4.6	1.2	14593	135	9.2	86825	322	3	31675	227	0.8	24399	203	0.8	2426	166		147000	7.4	0.4	809	42	3.3	8686	107		86100	2.2	1.8	2261	59	1.8	3823	71	0.7	525	40	0.9	8861	221
U1533	B	14	H	4	900	90	144.81		162000	4.5	0.6	15212	138	8.2	85964	322	3.2	48647	262	0.7	24305	203	1	2751	167		146000	7	0.4	780	41	3.3	8415	106		86300	2.4	2	2193	58	1.2	4125	74	0.9	485	40	0.6	8539	221
U1533	B	14	H	4	920	92	144.83		164000	4.3	1.4	15826	141	7.8	89636	328	1.5	42030	250	0.9	25253	206	0.8	2749	168		148000	7	0.4	930	43	2.7	8810	108		86600	2.1	1.3	2220	57	1	4045	73	0.7	519	40	1.4	8813	221
U1533	B	14	H	4	940	94	144.85		167000	4.1	1.2	15930	141	7.3	90853	329	1.6	41056	247	1.7	25093	206	0.4	2392	169		149000	7.4	0.5	970	43	3.7	8852	107		87000	2.2	1.4	2301	58	1.6	3932	72	0.8	493	40	1	8261	222
U1533	B	14	H	4	960	96	144.87		165000	4.3	1.9	16001	142	6.3	93153	331	2.2	27570	217	1.2	25077	206	0.6	2282	167		149000	7.6	1.1	900	43	3.9	9222	109		87200	2.2	1.7	2216	57	2.7	3813	71	0.7	539	41	0.8	8808	224
U1533	B	14	H	4	980	98	144.89		165000	4.4	1.6	15768	141	8.6	90273	327	1.8	28568	220	1.1	26030	209	0.9	2271	168		150000	7.1	0.6	876	44	3.6	8730	107		87300	2.3	1.8	2174	57	1.8	4135	73	1	570	40	0.8	8248	222
U1533	B	14	H	4	1000	100	144.91		166000	4.6	2	16497	143	9	91270	331	2.2	28361	221	1.6	25497	209	0.3	2566	169		151000	7.4	1.1	932	45	2.5	8923	109		87500	2.2	1.2	2366	59	1.3	3920	73	0.5	492	41	0.7	8977	222
U1533	B	14	H	4	1020	102	144.93		165000	4.4	3.1	16433	144	3.4	92108	330	2	25645	213	1.5	25100	207	0.8	2020	168		150000	7.3	0.5	865	42	2.9	8799	109		87500	2.4	1.4	2347	59	1.6	4106	73	0.7	525	41	0.7	9158	223
U1533	B	14	H	4	1040	104	144.95		171000	4.9	1.6	16231	143	6.9	92120	334	2.9	59227	285	0.9	25107	206	0.9	2835	169		150000	7.3	0.8	902	43	2.2	8976	109		88000	2.3	1.2	2301	59	1.4	4170	74	0.6	563	41	1	8734	224
U1533	B	14	H	4	1060	106	144.97		167000	4.1	1.8	15981	142	6.4	90855	330	2	43766	254	0.8	24610	205	0.6	2560	169		150000	7.6	0.7	964	43	3.7	8835	108		87500	2.3	1.2	2317	59	1.5	3993	73	0.7	514	40	1.3	9129	223
U1533	B	14	H	4	1080	108	144.99		169000	4.6	2.2	16207	143	5.8	89713	327	2	34064	233	0.7	26565	210	0.2	2909	169		154000	7.5	0.6	895	44	1.7	8619	108		88200	2.3	1.4	2201	58	1.1	4310	76	0.7	558	42	0.7	8587	223
U1533	B	14	H	4	1100	110	145.01		167000	4.4	0.4	16627	144	7.8	92388	330	2	28342	219	1.6	25757	209	0.5	2399	169		153000	7.4	0.9	989	45	3.5	8884	110		88800	2.3	1.3	2298	59	1.2	4316	75	0.5	574	42	0.6	9988	228
U1533	B	14	H	4	1120	112	145.03		145000	4.1	1	14435	134	4	78351	308	2.1	34771	230	1.4	22122	194	0.5	1826	158		135000	7.2	0.5	855	41	2.6	7673	101		84200	2.2	1.3	2035	56	2	5621	83	0.8	497	40	1	8085	216
U1533	B	14	H	4	1140	114	145.05		175000	4.6	1.1	17772	149	5.7	98098	339	3.4	27780	219	1.1	26486	212	0.8	2611	173		157000	7.7	0.6	1022	45	2.9	9512	113		89300	2.4	1.9	2379	59	1.4	3990	72	0.4	541	41	1.3	9337	226
U1533	B	14	H	4	1160	116	145.07		175000	5	3	17531	148	8.7	98130	341	3.1	40788	249	0.7	25994	210	1	2502	172		155000	7.3	0.9	954	44	2.7	9510	111		89200	2.2	2.1	2313	58	1.3	4296	74	0.7	473	41	1	9233	226
U1533	B	14	H	4	1180	118	145.09		175000	4.9	2.5	17192	147	7.6	95387	336	2.5	34676	236	1	26554	212	0.7	2477	171		155000	7.6	1	1035	45	4.5	9139	110		88900	2.4	1.4	2352	59	1.8	4225	75	0.5	603	42	0.8	8777	225
U1533	B	14	H	4	1190	119	145.1		165000	4	1.7	16746	145	7.3	87526	324	2.6	42000	248	1.1	26899	210	0.6	2772	169		150000	7.1	1	877	43	2.1	8412	107		88500	2.1	1.8	2227	59	3	4970	80	1	539	42	0.7	9661	226
U1533	B	14	H	4	1220	122	145.13		173000	4.9	2.1	17764	149	6.7	97643	339	3.9	38995	245	0.9	26380	211	0.5	2445	171		153000	7.5	0.8	997	44	3.3	9251	111		89000	2.3	1.5	2418	60	1.3	3925	73	0.8	522	42	0.6	8974	225
U1533	B	14	H	4	1240	124	145.15		171000	4.4	1.6	17304	146	8.6	96207	337	2	32376	229	1.3	25050	207	0.7	2530	170		153000	7.6	0.8	1017	45	2.9	9177	110		88400	2.4	1.4	2394	58	1.1	3819	72	0.7	452	40	1	9400	224
U1533	B	14	H	4	1260	126	145.17		173000	4.7	1.5	16322	143	7.3	92532	333	2.1	43662	254	0.7	25986	209	0.5	3097	172		153000	7.3	0.5	982	44	3	8901	109		87900	2.4	1.5	2281	59	1.4	4076	73	0.6	550	41	0.5	8808	221
U1533	B	14	H	4	1280	128	145.19		171000	5	2.1	16844	145	10.4	91788	332	1.8	43144	253	0.9	26411	210	0.3	2512	169		153000	7.2	1.1	888	44	2	9097	110		88100	2.3	1.4	2264	59	2	4228	75	0.4	563	41	0.9	8562	224
U1533	B	14	H	4	1300	130	145.21		172000	4.4	1.9	17125	146	8.6	98711	339	2.6	31068	225	1.4	25220	206	0.8	2613	170		153000	7.2	0.8	1010	44	3.2	9360	111		88100	2.4	2.2	2392	60	1.1	3784	71	0.4	501	42	1.3	9419	224
U1533	B	14	H	4	1320	132	145.23		173000	4.7	2	16948	146	6.8	96362	338	2.2	33784	235	1.6	25556	208	0.7	2730	170		154000	7.7	0.7	888	43	2.6	9439	111		88200	2.4	1.7	2441	59	1	3936	73	0.8	482	41	0.7	9284	225
U1533	B	14	H	4	1340	134	145.25		170000	4.8	2.3	17194	146	7.4	96007	337	1.9	35281	236	1.6	26616	210	1.4	2766	170		153000	7.3	1.5	971	44	4.5	9361	111		88600	2.2	2.4	2305	59	1.4	4115	74	0.7	541	41	0.4	9187	225
U1533	B	14	H	4	1360	136	145.27		171000	4.6	1.9	17406	148	6.8	97468	338	2.6	26463	216	0.8	26328	211	0.6	2286	169		154000	7.7	1.3	1019	45	2.7	9298	111		88600	2.2	1.4	2485	59	1.7	3997	73	0.4	524	42	0.6	9181	225
U1533	B	14	H	4	1370	137	145.28		173000	4.9	1.7	18270	150	4.8	97716	339	2.2	31975	228	1.2	27104	213	0.8	2299	170		155000	7.3	0.5	1064	45	2.9	9531	112		88900	2.4	1.7	2427	60	1.7	4192	75	0.7	580	43	0.9	9076	225
[truncated: 9 more columns]

## Sheet: Fig2b
Interval (cm)	Ti10/Nb50
2	61.072
4	61.2375
6	73.1139
8	65.7309
9	53.7889
12	66.1787
14	56.7737
17	72.17
18	60.3714
20	56.9116
23	65.7355
24	62.9636
26	55.3866
28	74.8536
30	64.8636
32	71.1571
34	79.8054
36	72.2432
38	58.526
40	69.1894
42	79.9259
44	64.6763
47	72.5444
48	68.0213
50	66.9967
52	81.2122
54	64.2871
56	63.7814
58	58.7566
60	51.5812
62	51.2418
64	64.0276
66	68.3237
68	68.5168
70	73.8704
72	80.5409
74	57.6456
76	63.4697
78	57.1838
80	52.5437
82	46.6381
84	47.0717
86	45.6922
88	46.4743
90	50.1134
92	48.657
94	50.8986
96	46.525
98	45.6667
100	51.8232
102	47.8095
104	44.595
106	47.8794
108	47.6075
110	44.8728
112	44.5111
114	48.9575
116	54.9556
118	44.0365
119	49.9054
122	50.5364
124	55.4204
126	47.2473
128	46.9112
130	50.3393
132	53.0207
134	49.1978
136	50.2443
137	46.731

## Sheet: Fig2c
Interval (cm)	Br30/Rb30	Ba50/Rb50
2	0.113683	4.45852
4	0.115343	4.49086
6	0.117247	4.60512
8	0.122183	4.38586
9	0.119355	4.34823
12	0.129627	4.19732
14	0.112456	4.69184
17	0.130775	4.27977
18	0.133302	4.46778
20	0.116983	4.43109
23	0.121483	4.73467
24	0.12759	4.62827
26	0.12603	4.96846
28	0.134817	4.64765
30	0.15005	5.00771
32	0.161749	5.03227
34	0.13992	5.41828
36	0.154896	5.31554
38	0.137511	5.87704
40	0.148933	5.66684
42	0.148216	6.31899
44	0.145467	6.54504
47	0.200414	9.53469
48	0.219116	9.57947
50	0.255275	9.56953
52	0.289949	11.4294
54	0.29207	9.52089
56	0.303559	10.8179
58	0.284468	10.1649
60	0.302996	9.60602
62	0.317119	9.14922
64	0.292339	9.69514
66	0.249366	9.46909
68	0.244601	9.88562
70	0.238144	10.1851
72	0.221098	10.2489
74	0.174791	10.4768
76	0.12895	7.82035
78	0.12323	6.7441
80	0.100049	4.2411
82	0.0969595	3.83532
84	0.102337	4.65643
86	0.1086	4.50701
88	0.0931384	3.91906
90	0.0926916	3.89375
92	0.105562	3.96982
94	0.10958	3.59018
96	0.0975927	3.97473
98	0.100344	3.79393
100	0.104449	3.79417
102	0.0983066	3.902
104	0.10049	3.79574
106	0.109111	3.94001
108	0.10384	3.90141
110	0.111324	4.34639
112	0.11143	3.97297
114	0.107443	3.92476
116	0.100315	3.99179
118	0.113251	3.73172
119	0.104256	4.33812
122	0.107772	3.71133
124	0.110821	3.92648
126	0.110325	3.86146
128	0.0976146	3.7818
130	0.107906	3.93771
132	0.0940778	3.80336
134	0.103728	3.98568
136	0.109593	3.69457
137	0.111636	3.7396

## Sheet: Fig2d
Interval (cm)	Zr50/Rb50
2	1.80689
4	1.67421
6	1.63466
8	1.65971
9	1.99312
12	1.52116
14	1.83247
17	1.60654
18	1.66742
20	1.5579
23	3.24699
24	1.62506
26	1.72505
28	1.64029
30	1.57253
32	1.63505
34	1.54446
36	1.65909
38	1.52449
40	1.50875
42	1.72243
44	1.69235
47	2.12857
48	2.0702
50	2.10809
52	2.49556
54	2.19811
56	2.36148
58	2.5322
60	2.65831
62	2.48727
64	2.52356
66	2.40659
68	2.40458
70	2.4943
72	2.37428
74	2.59134
76	2.35559
78	2.28212
80	1.94429
82	1.83028
84	1.93666
86	2.04403
88	1.69084
90	1.88098
92	1.82207
94	1.70882
96	1.72067
98	1.90202
100	1.6568
102	1.74947
104	1.81226
106	1.72335
108	1.9582
110	1.87815
112	2.76216
114	1.67718
116	1.85733
118	1.79634
119	2.2317
122	1.62324
124	1.59524
126	1.78694
128	1.86749
130	1.58194
132	1.61245
134	1.78525
136	1.60845
137	1.72724

## Sheet: Fig2e
Interval (cm)	Ca10/Ti10	Mn10/Ti10
2	2.06921	0.231857
4	2.32643	0.254255
6	2.14837	0.221823
8	1.88183	0.180839
9	2.54574	0.219946
12	1.96547	0.178184
14	2.11866	0.182606
17	1.26405	0.145195
18	1.47772	0.164655
20	2.15144	0.184497
23	1.49779	0.173668
24	1.49416	0.151603
26	2.11807	0.171814
28	1.90561	0.166431
30	2.39231	0.173709
32	1.56378	0.126641
34	1.51585	0.1248
36	1.44428	0.11585
38	1.48256	0.131352
40	1.47219	0.127564
42	1.80399	0.133781
44	1.78468	0.152089
47	6.97876	0.269519
48	5.47023	0.202429
50	2.12105	0.133688
52	2.42901	0.153641
54	2.195	0.127288
56	1.81226	0.113985
58	1.81249	0.109553
60	1.67515	0.111352
62	1.80155	0.10377
64	1.94802	0.1134
66	2.24544	0.122156
68	2.09984	0.127561
70	2.20603	0.132764
72	2.103	0.133572
74	1.99056	0.111946
76	1.67242	0.113157
78	1.67563	0.11611
80	1.37191	0.104452
82	1.33172	0.105999
84	1.38071	0.0941167
86	1.65569	0.0969902
88	1.29821	0.0994303
90	2.00152	0.113187
92	1.66436	0.108858
94	1.63615	0.0953254
96	1.09941	0.0909997
98	1.0975	0.0872455
100	1.11233	0.100639
102	1.02171	0.0804781
104	2.35898	0.112917
106	1.77838	0.104023
108	1.28229	0.109505
110	1.10036	0.0931397
112	1.57178	0.0825423
114	1.04886	0.0985804
116	1.56913	0.096253
118	1.30587	0.0932816
119	1.5614	0.103052
122	1.4782	0.0926839
124	1.29246	0.100998
126	1.68021	0.11918
128	1.63356	0.0951119
130	1.23188	0.103608
132	1.32196	0.106824
134	1.32556	0.103922
136	1.00513	0.0868277
137	1.17972	0.0848214

## Sheet: Fig2f
Interval (cm)	Al10/Ti10	K10/Ti10
2	0.638285	3.69854
4	0.657762	3.6432
6	0.653264	3.66071
8	0.641081	3.64375
9	0.607514	3.42721
12	0.635532	3.61659
14	0.653622	3.5994
17	0.641741	3.50027
18	0.653139	3.55308
20	0.653236	3.58021
23	0.591275	3.33688
24	0.653603	3.53579
26	0.669954	3.53542
28	0.667138	3.57591
30	0.639268	3.40055
32	0.625537	3.18534
34	0.673577	3.57346
36	0.643181	3.43069
38	0.679274	3.70392
40	0.663136	3.64532
42	0.664365	3.6272
44	0.655583	3.70697
47	0.561658	2.92118
48	0.539881	2.86988
50	0.524006	2.71844
52	0.527818	2.66653
54	0.508955	2.63619
56	0.502218	2.72021
58	0.511929	2.69819
60	0.522511	2.75579
62	0.502335	2.68913
64	0.503761	2.67005
66	0.501384	2.68082
68	0.509663	2.65722
70	0.524893	2.66139
72	0.519176	2.74867
74	0.537989	2.81458
76	0.575473	3.04465
78	0.597663	3.23159
80	0.609017	3.35734
82	0.606624	3.46759
84	0.593973	3.42991
86	0.575802	3.28041
88	0.598098	3.55855
90	0.625879	3.53689
92	0.626698	3.54952
94	0.634838	3.62065
96	0.638075	3.71468
98	0.605763	3.46804
100	0.647017	3.57964
102	0.654701	3.66964
104	0.646473	3.6691
106	0.64937	3.69179
108	0.610088	3.37711
110	0.645533	3.58691
112	0.652518	3.54177
114	0.670996	3.70377
116	0.674425	3.7751
118	0.647435	3.59219
119	0.622551	3.25388
122	0.673389	3.7014
124	0.690778	3.8406
126	0.628107	3.56084
128	0.637765	3.47537
130	0.679025	3.914
132	0.663171	3.77062
134	0.646002	3.60712
136	0.661121	3.70207
137	0.67407	3.60522

## Sheet: Fig 3a
CSF-A (m)	a*
80.01	0.41776
80.03	0.41172
80.05	0.4008
80.07	0.39996
80.09	0.39528
80.11	0.38924
80.13	0.37564
80.15	0.3702
80.17	0.36892
80.19	0.37136
80.21	0.377
80.23	0.38904
80.25	0.39908
80.27	0.39264
80.44	0.37348
80.46	0.35748
80.48	0.32572
80.5	0.29336
80.52	0.26208
80.54	0.24148
80.56	0.22704
80.58	0.20404
80.6	0.17196
80.62	0.15548
80.64	0.1274
80.66	0.08928
80.68	0.07352
80.7	0.06072
80.72	0.0486
80.74	0.02716
80.76	0.00096
80.78	-0.01212
80.8	-0.02556
80.82	-0.03996
80.84	-0.05584
80.86	-0.082
80.88	-0.10448
80.9	-0.14572
80.92	-0.17412
80.94	-0.18904
80.96	-0.19
80.98	-0.17812
81	-0.18108
81.02	-0.17376
81.04	-0.19036
81.06	-0.1988
81.08	-0.19644
81.1	-0.181
81.12	-0.19392
81.14	-0.19228
81.16	-0.18284
81.18	-0.18632
81.2	-0.17264
81.22	-0.18004
81.24	-0.18772
81.26	-0.19088
81.28	-0.19872
81.3	-0.20044
81.32	-0.20276
81.34	-0.20292
81.36	-0.19872
81.38	-0.19712
81.4	-0.18704
81.42	-0.17668
81.44	-0.16068
81.46	-0.15268
81.48	-0.142
81.5	-0.1232
81.52	-0.1188
81.54	-0.10144
81.56	-0.08916
81.58	-0.08572
81.6	-0.07948
81.62	-0.06356
81.64	-0.04352
81.66	-0.0388
81.68	-0.0276
81.7	-0.0306
81.72	-0.01912
81.74	-0.00248
81.76	0.0126
81.78	0.01748
81.91	0.00732
81.93	-0.00796
81.95	-0.01776
81.97	-0.02552
81.99	-0.033
82.01	-0.03856
82.03	-0.04472
82.05	-0.05852
82.07	-0.07148
82.09	-0.08652
82.11	-0.089
82.13	-0.09256
82.15	-0.09664
82.17	-0.11116
82.19	-0.1082
82.21	-0.1194
82.23	-0.12532
82.25	-0.14056
82.27	-0.15364
82.29	-0.16476
82.31	-0.17984
82.33	-0.19868
82.35	-0.2114
82.37	-0.20724
82.39	-0.19952
82.41	-0.19304
82.43	-0.17768
82.45	-0.17252
82.47	-0.16452
82.49	-0.16512
82.51	-0.14944
82.53	-0.1512
82.55	-0.13872
82.56	-0.13864
82.57	-0.13308
82.58	-0.15164
82.59	-0.14644
82.6	-0.17872
82.61	-0.17484
82.62	-0.20488
82.63	-0.19748
82.64	-0.22544
82.65	-0.22196
82.66	-0.24156
82.67	-0.23936
82.68	-0.25312
82.69	-0.24548
82.7	-0.26748
82.72	-0.30996
82.74	-0.32612
82.76	-0.34052
82.78	-0.3566
82.8	-0.3788
82.81	-0.4232
82.82	-0.45848
82.83	-0.50372
82.84	-0.5596
82.86	-0.63688
82.88	-0.68792
82.9	-0.71124
82.92	-0.70408
82.94	-0.71944
82.96	-0.69812
82.98	-0.72064
83	-0.69996
83.02	-0.74272
83.04	-0.72384
83.06	-0.78088
83.08	-0.76524
83.1	-0.81248
83.12	-0.82484
83.14	-0.81956
83.16	-0.80404
83.18	-0.77716
83.2	-0.78864
83.22	-0.7858
83.24	-0.7846
83.26	-0.75152
83.28	-0.72012
83.3	-0.67392
83.32	-0.6268
83.34	-0.57408
83.36	-0.53784
83.38	-0.4782
83.4	-0.45456
83.42	-0.47352
83.44	-0.50104
83.46	-0.52644
83.48	-0.52756
83.5	-0.5548
83.52	-0.51936
83.54	-0.56004
83.56	-0.54784
83.58	-0.55884
83.6	-0.57028
83.62	-0.55896
83.64	-0.61896
83.66	-0.65988
83.68	-0.6594
83.7	-0.6664
83.72	-0.705
83.74	-0.72332
83.76	-0.74232
83.78	-0.7618
83.8	-0.81376
83.82	-0.83908
83.84	-0.84276
83.86	-0.81084
83.88	-0.82464
83.9	-0.83448
84.03	-0.79316
84.05	-0.74196
84.07	-0.68508
84.09	-0.64684
84.11	-0.5974
84.13	-0.58408
84.15	-0.51792
84.17	-0.45696
84.19	-0.42244
84.21	-0.34452
84.23	-0.30036
84.25	-0.22672
84.27	-0.16624
84.29	-0.1496
84.31	-0.11012
84.33	-0.05256
84.35	-0.00728
84.37	0.00616
84.39	0.0552
84.41	0.12008
84.43	0.1294
84.45	0.15892
84.47	0.19108
84.49	0.22112
84.51	0.24876
84.53	0.24788
84.55	0.25516
84.57	0.23928
84.59	0.23532
84.61	0.22956
84.63	0.22264
84.65	0.22228
84.67	0.20628
84.69	0.1966
84.71	0.19876
84.73	0.19176
84.75	0.19388
84.77	0.20916
84.79	0.20884
84.81	0.20412
84.83	0.21512
84.85	0.2096
84.87	0.22332
84.89	0.23156
84.91	0.228
84.93	0.23288
84.95	0.2248
84.97	0.22056
84.99	0.2054
85.01	0.19524
85.03	0.18328
85.05	0.16448
85.07	0.17668
85.09	0.18264
85.11	0.17368
85.13	0.18044
85.15	0.18816
85.17	0.2094
85.19	0.22872
85.21	0.22912
85.23	0.22656
85.25	0.2274
85.27	0.22768
85.29	0.23592
85.31	0.24728
85.33	0.2522
85.35	0.26768
85.52	0.27484
85.54	0.26872
85.56	0.26596
85.58	0.28584
85.6	0.30128
85.62	0.2978
85.64	0.30528
85.66	0.32288
85.68	0.3416
85.7	0.35628
85.72	0.35584
85.74	0.34408
85.76	0.3568
85.78	0.3476
85.8	0.33628
85.82	0.3278
85.84	0.30848
85.86	0.29848
85.88	0.30564
85.9	0.28656
85.92	0.282
85.94	0.26172
85.96	0.24032
85.98	0.23348
86	0.21948
86.02	0.21928
86.04	0.22196
86.06	0.23528
86.08	0.22592
86.1	0.22008
86.12	0.21972
86.14	0.21872
86.16	0.21276
86.18	0.21852
86.2	0.22756
86.22	0.24452
86.24	0.26712
86.26	0.27856
86.28	0.29176
86.3	0.29332
86.32	0.29572
86.34	0.31564
86.36	0.31496
86.38	0.31264
86.4	0.32424
86.42	0.31924
86.44	0.3328
86.46	0.35288
86.48	0.35368
86.5	0.35256
86.52	0.34656
86.54	0.34812
86.56	0.33672
86.58	0.33368
86.6	0.33612
86.62	0.35428
86.64	0.35848
86.66	0.35544
86.68	0.34592
86.7	0.33648
86.72	0.31664
86.74	0.30372
86.76	0.29536
86.78	0.29444
86.8	0.27232
86.82	0.26272
86.84	0.24864
86.86	0.26292
86.88	0.26932
86.99	0.25892
87.01	0.24488
87.03	0.22196
87.05	0.174
87.07	0.15016
87.09	0.11904
87.11	0.07004
87.13	0.02044
87.15	-0.01976
87.17	-0.0428
87.19	-0.0908
87.21	-0.18216
87.23	-0.25548
87.25	-0.32592
87.27	-0.3908
87.29	-0.46528
87.31	-0.5186
87.33	-0.60028
87.35	-0.66968
87.37	-0.74492
87.39	-0.79992
87.41	-0.86188
87.43	-0.942
87.45	-1.01452
87.47	-1.09428
87.49	-1.1446
87.51	-1.1846
87.53	-1.21836
87.55	-1.2306
87.57	-1.25616
87.59	-1.2648
87.61	-1.26172
87.63	-1.24164
87.65	-1.22836
87.67	-1.2452
87.69	-1.25628
87.71	-1.22396
87.73	-1.18176
87.75	-1.15024
87.77	-1.11484
87.79	-1.06064
87.81	-1.02228
87.83	-0.96384
87.85	-0.92008
87.87	-0.86988
87.89	-0.85424
87.91	-0.81628
87.93	-0.7792
87.95	-0.74556
87.97	-0.70476
87.99	-0.66592
88.01	-0.64728
88.03	-0.63708
88.05	-0.63124
88.07	-0.62316
88.09	-0.61232
88.11	-0.60364
88.13	-0.6034
88.15	-0.59816
88.17	-0.56852
88.19	-0.5218
88.21	-0.48872
88.23	-0.47544
88.25	-0.43116
88.27	-0.39624
88.29	-0.36452
88.31	-0.34744
88.33	-0.33036
88.35	-0.30536
88.48	-0.29244
88.5	-0.24212
88.52	-0.2374
88.54	-0.20324
88.56	-0.18412
88.58	-0.12756
88.6	-0.1126
88.62	-0.08404
88.64	-0.03436
88.66	0.02
88.68	0.07256
88.7	0.1036
88.72	0.1294
88.74	0.14476
88.76	0.15952
88.78	0.16116
88.8	0.14852
88.82	0.13764
88.84	0.15132
88.86	0.13164
88.88	0.11316
88.9	0.08328
88.92	0.07748
88.94	0.09172
88.96	0.08884
88.98	0.10004
89	0.11908
89.02	0.16004
89.04	0.18652
89.06	0.19816
89.08	0.17456
89.1	0.19876
89.12	0.20668
89.14	0.20796
89.16	0.20312
89.18	0.179
89.2	0.1816
89.22	0.19448
89.24	0.1974
89.26	0.19708
89.28	0.213
89.3	0.22472
89.32	0.22824
89.34	0.21732
89.36	0.22284
89.38	0.22368
89.4	0.24064
89.42	0.2356
89.44	0.22156
89.46	0.18628
89.48	0.13808
89.5	0.08048
89.52	0.01252
89.54	-0.0492
89.56	-0.11496
89.58	-0.16404
89.6	-0.20204
89.62	-0.23908
89.64	-0.27144
89.66	-0.2888
89.68	-0.29244
89.7	-0.31984
89.72	-0.3408
89.74	-0.35356
89.76	-0.36584
89.78	-0.3754
89.97	-0.37288
89.99	-0.35904
90.01	-0.34172
90.03	-0.3302
90.05	-0.33236
90.07	-0.33468
90.09	-0.33112
90.11	-0.32072
90.13	-0.2818
90.15	-0.23144
90.17	-0.18728
90.19	-0.13256
90.21	-0.08492
90.23	-0.01932
90.25	0.01984
90.27	0.04564
90.29	0.0732
90.31	0.11308
90.33	0.11192
90.35	0.12312
90.37	0.14176
90.39	0.14888
90.41	0.1582
90.43	0.17008
90.45	0.15384
90.47	0.14624
90.49	0.14244
90.51	0.13236
90.53	0.1268
90.55	0.139
90.57	0.14104
90.59	0.13628
90.61	0.12708
90.63	0.11992
90.65	0.11076
90.67	0.12564
90.69	0.12436
90.71	0.1306
90.73	0.13148
90.75	0.14028
90.77	0.14212
90.79	0.14488
90.81	0.13296
90.83	0.14996
90.85	0.15488
90.87	0.15252
90.89	0.1534
90.91	0.15076
90.93	0.15824
90.95	0.1824
90.97	0.20596
90.99	0.20664
91.01	0.20816
91.03	0.2146
91.05	0.22036
91.07	0.22664
91.09	0.23036
91.11	0.22388
91.13	0.22416
91.15	0.22612
91.17	0.21092
91.19	0.19704
91.21	0.19416
91.23	0.188
91.25	0.17556
91.27	0.19764
91.29	0.19572
91.31	0.19184
91.33	0.1944
91.35	0.1904
91.48	0.21352
91.5	0.2288
91.52	0.24316
91.54	0.25212
91.56	0.26208
91.58	0.25624
91.6	0.25524
91.62	0.26892
91.64	0.26
91.66	0.24668
91.68	0.23688
91.7	0.23372
91.72	0.23984
91.74	0.24224
91.76	0.24876
91.78	0.25188
91.8	0.26348
91.82	0.26452
91.84	0.26552
91.86	0.2784
91.88	0.25812
91.9	0.26132
91.92	0.28172
91.94	0.27724
91.96	0.27564
92.06	0.27072
92.08	0.251
92.09	0.25628
92.1	0.25788
92.11	0.25788
92.12	0.26196
92.13	0.27212
92.14	0.25276
92.15	0.26224
92.16	0.27948
92.17	0.28404
92.18	0.29104
92.19	0.29552
92.2	0.2928
92.21	0.30488
92.22	0.30012
92.23	0.34312
92.24	0.34176
92.26	0.35824
92.28	0.35184
92.3	0.33952
92.32	0.3496
92.34	0.32868
92.36	0.35468
92.38	0.35336
92.4	0.35568
92.42	0.36792
92.44	0.35256
92.46	0.3488
92.48	0.32892
92.5	0.31332
92.52	0.30056
92.54	0.312
92.56	0.30604
92.58	0.29096
92.6	0.28512
92.62	0.26716
92.64	0.2544
92.66	0.23756
92.68	0.2114
92.7	0.22532
92.72	0.17352
92.74	0.17976
92.76	0.16332
92.78	0.16348
92.8	0.15824
92.82	0.15544
92.84	0.15476
92.86	0.13144
92.88	0.13244
92.9	0.1198
92.92	0.12892
92.94	0.14052
92.96	0.12976
92.98	0.1278
93	0.11852
93.02	0.10644
93.04	0.09716
93.06	0.07616
93.08	0.06176
93.1	0.04756
93.12	0.05156
93.14	0.05752
93.16	0.06428
93.18	0.06176
93.2	0.03616
93.22	0.02288
93.24	0.00044
93.26	-0.0192
93.28	-0.02808
93.3	-0.03304
93.32	-0.05708
93.34	-0.06096
93.36	-0.04892
93.38	-0.02784
93.4	-0.02116
93.52	-0.01552
93.54	-0.01564
93.56	0.00028
93.58	0.02148
93.6	0.04272
93.62	0.06644
93.64	0.08184
93.66	0.1056
93.68	0.13036
93.7	0.14428
93.72	0.16664
93.74	0.1722
93.76	0.1822
93.78	0.1962
93.8	0.20828
93.82	0.22068
93.84	0.23696
93.86	0.25168
93.88	0.26236
93.9	0.28276
93.92	0.30272
93.94	0.32076
93.96	0.3124
93.98	0.30376
94	0.30748
94.02	0.29792
94.04	0.29368
94.06	0.27976
94.08	0.26424
94.1	0.25736
94.12	0.24568
94.14	0.24112
94.16	0.241
94.18	0.22208
94.2	0.22376
94.22	0.2106
94.24	0.20184
94.26	0.20168
94.28	0.20856
94.3	0.22264
94.32	0.24088
94.34	0.25728
94.36	0.2814
94.38	0.31276
94.4	0.33332
94.42	0.35156
94.44	0.35964
94.46	0.36624
94.48	0.368
94.5	0.35272
94.52	0.3476
94.54	0.35692
94.56	0.3454
94.58	0.3442
94.6	0.34624
94.62	0.341
94.64	0.3382
94.66	0.33276
94.68	0.34844
94.7	0.35144
94.72	0.35772
94.74	0.36
94.76	0.36676
94.78	0.36392
94.8	0.34864
94.98	0.33068
95	0.30256
95.02	0.2686
95.04	0.2202
95.06	0.18576
95.08	0.14436
95.1	0.10064
95.12	0.07376
95.14	0.03748
95.16	0.01236
95.18	-0.0218
95.2	-0.05076
95.22	-0.0328
95.24	-0.04272
95.26	-0.0802
95.28	-0.09204
95.3	-0.11804
95.32	-0.14932
95.34	-0.17356
95.36	-0.1918
95.38	-0.2146
95.4	-0.22696
95.42	-0.24692
95.44	-0.2742
95.46	-0.28964
95.48	-0.31556
95.5	-0.33488
95.52	-0.33544
95.54	-0.33988
95.56	-0.35216
95.58	-0.34132
95.6	-0.3192
95.62	-0.31476
95.64	-0.32444
95.66	-0.33564
95.68	-0.3398
95.7	-0.35624
95.72	-0.38408
95.74	-0.36312
95.76	-0.31724
95.78	-0.28576
95.8	-0.2816
95.82	-0.288
95.84	-0.31708
95.86	-0.32768
95.88	-0.33596
95.9	-0.3162
95.92	-0.299
95.94	-0.29924
95.96	-0.28832
95.98	-0.27564
96	-0.27588
96.02	-0.28604
96.04	-0.275
96.06	-0.2924
96.08	-0.31536
96.1	-0.35008
96.12	-0.37692
96.14	-0.35444
96.16	-0.35728
96.18	-0.35844
96.2	-0.37388
96.22	-0.39644
96.24	-0.44232
96.26	-0.49844
96.28	-0.55784
96.3	-0.57924
96.32	-0.569
96.44	-0.55488
96.46	-0.56064
96.48	-0.58984
96.5	-0.60812
96.52	-0.66152
96.54	-0.67052
96.56	-0.7084
96.58	-0.73916
96.6	-0.75928
96.62	-0.78116
96.64	-0.823
96.66	-0.8056
96.68	-0.79296
96.7	-0.77468
96.72	-0.7696
96.74	-0.77504
96.76	-0.74872
96.78	-0.71824
96.8	-0.68764
96.82	-0.67372
96.84	-0.65572
96.86	-0.63332
96.88	-0.61928
96.9	-0.61888
96.92	-0.61724
96.94	-0.62368
96.96	-0.62064
96.98	-0.59112
97	-0.627
97.02	-0.62376
97.04	-0.64124
97.06	-0.65908
97.08	-0.66604
97.1	-0.66948
97.12	-0.67004
97.14	-0.67692
97.16	-0.73452
97.18	-0.80536
97.2	-0.87284
97.22	-0.92392
97.24	-0.9352
97.26	-0.98448
97.28	-1.04204
97.3	-1.08696
97.32	-1.11716
97.34	-1.15752
97.36	-1.2016
97.38	-1.2178
97.4	-1.2044
97.42	-1.20612
97.44	-1.20044
97.46	-1.1884
97.48	-1.1724
97.5	-1.14772
97.52	-1.126
97.54	-1.10336
97.56	-1.05636
97.58	-0.97784
97.6	-0.91016
97.62	-0.85536
97.64	-0.78652
97.66	-0.6922
97.68	-0.59124
97.7	-0.48952
97.72	-0.3758
97.74	-0.3304
97.76	-0.24988
97.78	-0.17792
97.91	-0.09784
97.93	-0.01768
97.95	0.0608
97.97	0.124
97.99	0.16124
98.01	0.18216
98.03	0.20056
98.05	0.25468
98.07	0.2922
98.09	0.3274
98.11	0.38356
98.13	0.43784
98.15	0.4962
98.17	0.52096
98.19	0.51568
98.21	0.53468
98.23	0.56144
98.25	0.57864
98.27	0.59964
98.29	0.61376
98.31	0.6278
98.33	0.63964
98.35	0.65228
98.37	0.66708
98.39	0.68676
98.41	0.6946
98.43	0.6942
98.45	0.70104
98.47	0.7222
98.49	0.75356
98.51	0.79024
98.53	0.83796
98.55	0.84644
98.57	0.855
98.59	0.87244
98.61	0.87992
98.63	0.8586
98.65	0.84648
98.67	0.84152
98.69	0.8448
98.71	0.84136
98.73	0.84276
98.75	0.83432
98.77	0.8168
98.79	0.80304
98.81	0.79776
98.83	0.77744
98.85	0.76416
98.87	0.77192
98.89	0.77044
98.91	0.77084
98.93	0.7694
98.95	0.75784
98.97	0.77064
98.99	0.75832
99.01	0.723
99.03	0.70596
99.05	0.678
99.07	0.67616
99.09	0.65412
99.11	0.62804
99.13	0.64856
99.15	0.66004
99.17	0.66792
99.19	0.66372
99.37	0.58168
99.39	0.4892
99.41	0.40364
99.43	0.32504
99.45	0.285
99.47	0.24804
99.49	0.2008
99.51	0.14876
99.53	0.08808
99.55	0.04316
99.57	-0.03032
99.59	-0.09044
99.61	-0.14684
99.63	-0.19712
99.65	-0.22996
99.67	-0.26832
99.69	-0.33784
99.71	-0.38372
99.73	-0.4598
99.75	-0.52708
99.77	-0.58368
99.79	-0.65808
99.81	-0.73448
99.83	-0.79268
99.85	-0.85284
99.87	-0.85924
99.89	-0.83536
99.91	-0.77468
99.93	-0.724
99.95	-0.7022
99.97	-0.71004
99.99	-0.68984
100.01	-0.67204
100.03	-0.66108
100.05	-0.66056
100.07	-0.64176
100.09	-0.6144
100.11	-0.5676
100.13	-0.53764
100.15	-0.51288
100.17	-0.44204
100.19	-0.4096
100.21	-0.36504
100.23	-0.33896
100.25	-0.29308
100.27	-0.30264
100.4	-0.3082
100.42	-0.31236
100.44	-0.29268
100.46	-0.25884
100.48	-0.22928
100.5	-0.22728
100.52	-0.10572
100.54	-0.102
100.56	-0.12552
100.58	-0.1622
100.6	-0.19388
100.62	-0.2204
100.64	-0.25556
100.66	-0.29748
100.68	-0.29176
100.7	-0.30512
100.72	-0.34932
100.74	-0.4188
100.76	-0.47228
100.78	-0.54892
100.8	-0.55948
100.82	-0.58808
100.84	-0.59492
100.86	-0.63652
100.88	-0.59916
101	-0.59224
101.02	-0.58812
101.04	-0.59388
101.06	-0.61432
101.08	-0.602
101.1	-0.57732
101.12	-0.68248
101.56	-0.65868
101.58	-0.6158
101.6	-0.5428
101.62	-0.52316
101.64	-0.50692
101.66	-0.43296
101.68	-0.35312
101.7	-0.3016
101.72	-0.25284
101.74	-0.18748
101.76	-0.11472
101.78	-0.0592
101.8	0.02492
101.82	0.0956
101.84	0.17308
101.86	0.25052
101.88	0.337
101.9	0.38936
101.92	0.48324
101.94	0.57112
101.96	0.64256
101.98	0.69132
102	0.74508
102.02	0.78848
102.04	0.80256
102.06	0.81308
102.08	0.834
102.1	0.85312
102.12	0.90124
102.14	0.96448
102.16	0.9706
102.18	0.9848
102.2	0.98208
102.22	0.99688
102.24	1.00328
102.26	1.02
102.28	1.0514
102.3	1.044
102.32	1.0212
102.34	1.0076
102.36	0.97196
102.38	0.94412
102.4	0.93876
102.42	0.9268
102.44	0.89768
102.46	0.88092
102.48	0.8794
102.5	0.85424
102.52	0.80704
102.54	0.75104
102.56	0.69428
102.58	0.63456
102.6	0.57768
102.62	0.51196
102.64	0.45224
102.66	0.39896
102.68	0.3388
102.7	0.27452
102.72	0.19788
102.74	0.12752
102.76	0.0514
102.78	-0.02208
102.8	-0.08848
102.82	-0.15488
102.84	-0.22564
102.86	-0.2758
102.88	-0.3364
102.9	-0.41912
103.03	-0.4964
103.05	-0.53136
103.07	-0.5724
103.09	-0.6012
103.11	-0.63284
103.13	-0.6236
103.15	-0.61192
103.17	-0.59284
103.19	-0.573
103.21	-0.55876
103.23	-0.5304
103.25	-0.51156
103.27	-0.49528
103.29	-0.4636
103.31	-0.4324
103.33	-0.38752
103.35	-0.34376
103.37	-0.30156
103.39	-0.26272
103.41	-0.21652
103.43	-0.1596
103.45	-0.1124
103.47	-0.07444
103.49	-0.02596
103.51	0.02996
103.53	0.06448
103.55	0.072
103.57	0.10228
103.59	0.12016
103.61	0.15444
103.63	0.18276
103.65	0.22092
103.67	0.25772
103.69	0.29344
103.71	0.33772
103.73	0.38576
103.75	0.4282
103.77	0.457
103.79	0.48376
103.81	0.50328
103.83	0.527
103.85	0.55144
103.87	0.58604
103.89	0.62308
103.91	0.65832
103.93	0.69128
103.95	0.7092
103.97	0.7452
103.99	0.77548
104.01	0.79436
104.03	0.8368
104.05	0.86184
104.07	0.87216
104.09	0.89984
104.11	0.90692
104.13	0.9128
104.15	0.9164
104.17	0.88812
104.19	0.86432
104.21	0.85124
104.23	0.84876
104.25	0.84308
104.27	0.83448
104.29	0.82148
104.31	0.82528
104.33	0.80996
104.35	0.7716
104.37	0.7442
104.5	0.7254
104.52	0.69428
104.54	0.67704
104.56	0.67472
104.58	0.64764
104.6	0.64272
104.62	0.64832
104.64	0.62864
104.66	0.61844
104.68	0.61964
104.7	0.59564
104.72	0.58068
104.74	0.55208
104.76	0.52828
104.78	0.55504
104.8	0.56288
104.82	0.56204
104.84	0.56684
104.86	0.56764
104.88	0.59008
104.9	0.6006
104.92	0.60684
104.94	0.61528
104.96	0.6638
104.98	0.67956
105	0.69016
105.02	0.69848
105.04	0.67884
105.06	0.67548
105.08	0.70032
105.1	0.69308
105.12	0.70328
105.14	0.71264
105.16	0.75304
105.18	0.74396
105.2	0.74556
105.22	0.75748
105.24	0.7752
105.26	0.7686
105.28	0.757
105.3	0.7488
105.32	0.7426
105.34	0.7088
105.36	0.6886
105.38	0.64812
105.4	0.62272
105.42	0.5956
105.44	0.5786
105.46	0.55644
105.48	0.54196
105.5	0.5174
105.52	0.49052
105.54	0.47964
105.56	0.45492
105.58	0.41608
105.6	0.40904
105.62	0.39928
105.64	0.38072
105.66	0.3534
105.68	0.357
105.7	0.35248
105.72	0.34472
105.74	0.332
105.76	0.3238
105.78	0.30908
105.8	0.30264
105.82	0.27628
105.84	0.25468
105.97	0.2352
105.99	0.24096
106.01	0.25376
106.03	0.2564
106.05	0.25136
106.07	0.23496
106.09	0.2184
106.11	0.20912
106.13	0.22424
106.15	0.22312
106.17	0.22592
106.19	0.23148
106.21	0.21036
106.23	0.18836
106.25	0.18016
106.27	0.16028
106.29	0.14188
106.31	0.13452
106.33	0.11764
106.35	0.12912
106.37	0.151
106.39	0.11744
106.41	0.12712
106.43	0.12988
106.45	0.13452
106.47	0.15124
106.49	0.15532
106.51	0.1414
106.53	0.14828
106.55	0.15268
106.57	0.15672
106.59	0.15512
106.61	0.1556
106.63	0.15312
106.65	0.15156
106.67	0.16992
106.69	0.20696
106.71	0.25268
106.73	0.26012
106.75	0.2752
106.77	0.25236
106.79	0.20584
106.81	0.19884
106.83	0.1936
106.85	0.16364
106.87	0.16244
106.89	0.20972
106.91	0.20804
106.93	0.23428
106.95	0.24716
106.97	0.24504
106.99	0.24704
107.01	0.25592
107.03	0.27076
107.05	0.28388
107.07	0.28324
107.09	0.29976
107.11	0.30648
107.13	0.306
107.15	0.31432
107.17	0.3028
107.19	0.2672
107.21	0.26168
107.23	0.29264
107.25	0.29364
107.27	0.33704
107.29	0.38948
107.31	0.39748
107.43	0.3986
107.45	0.40524
107.47	0.3964
107.49	0.37736
107.51	0.36744
107.53	0.35144
107.55	0.35236
107.57	0.35512
107.59	0.3566
107.61	0.35592
107.63	0.34108
107.65	0.33896
107.67	0.34424
107.69	0.33936
107.71	0.33452
107.73	0.31088
107.75	0.28644
107.77	0.24152
107.79	0.19864
107.81	0.11616
107.83	0.03328
107.85	-0.02384
107.87	-0.07976
107.89	-0.13844
107.91	-0.1964
107.93	-0.24072
107.95	-0.30356
107.97	-0.35596
107.99	-0.40756
108.01	-0.45312
108.03	-0.51976
108.05	-0.58292
108.07	-0.63872
108.09	-0.70228
108.11	-0.75392
108.13	-0.80276
108.15	-0.85144
108.17	-0.86768
108.19	-0.91044
108.21	-0.93156
108.23	-0.93408
108.25	-0.9314
108.27	-0.9176
108.29	-0.89828
108.31	-0.87604
108.33	-0.8714
108.35	-0.86332
108.37	-0.85524
108.39	-0.8356
108.41	-0.80964
108.43	-0.78308
108.45	-0.74112
108.47	-0.69388
108.49	-0.64716
108.51	-0.6126
108.53	-0.56468
108.55	-0.54164
108.57	-0.52824
108.59	-0.51072
108.61	-0.50816
108.63	-0.46432
108.65	-0.45544
108.67	-0.47208
108.69	-0.4472
108.71	-0.44108
108.89	-0.42552
108.91	-0.38512
108.93	-0.35744
108.95	-0.3346
108.97	-0.29376
108.99	-0.255
109.01	-0.19612
109.03	-0.13892
109.05	-0.08592
109.07	-0.0262
109.09	0.0468
109.11	0.08548
109.13	0.11932
109.15	0.1558
109.17	0.17912
109.19	0.20848
109.21	0.2508
109.23	0.28712
109.25	0.33776
109.27	0.37452
109.29	0.39512
109.31	0.4406
109.33	0.48912
109.35	0.5356
109.37	0.56972
109.39	0.58984
109.41	0.61576
109.43	0.65684
109.45	0.67488
109.47	0.67448
109.49	0.67592
109.51	0.66856
109.53	0.67036
109.55	0.67004
109.57	0.65624
109.59	0.62084
109.61	0.62376
109.63	0.62364
109.65	0.60748
109.67	0.60728
109.69	0.60904
109.71	0.61784
109.73	0.63024
109.75	0.6352
109.77	0.6548
109.79	0.63804
109.81	0.62216
109.83	0.59664
109.85	0.58736
109.87	0.5924
109.89	0.59256
109.91	0.56276
109.93	0.53284
109.95	0.53284
109.97	0.53648
109.99	0.52648
110.01	0.51608
110.03	0.50748
110.05	0.4948
110.07	0.49152
110.09	0.46276
110.11	0.42788
110.13	0.39972
110.15	0.39016
110.17	0.37152
110.19	0.36284
110.21	0.36288
110.33	0.273
110.35	0.19168
110.37	0.11336
110.39	0.04544
110.41	-0.01744
110.43	-0.07636
110.45	-0.15584
110.47	-0.22696
110.49	-0.3134
110.51	-0.39892
110.53	-0.47932
110.55	-0.56424
110.57	-0.6576
110.59	-0.72948
110.61	-0.82384
110.63	-0.91504
110.65	-1.0018
110.67	-1.089
110.69	-1.15796
110.71	-1.2296
110.73	-1.30764
110.75	-1.3902
110.77	-1.4674
110.79	-1.55756
110.81	-1.65068
110.93	-1.61368
110.95	-1.5788
110.97	-1.56652
110.99	-1.54636
111.01	-1.51416
111.03	-1.49444
111.05	-1.47308
111.06	-1.36896
111.07	-1.35088
111.08	-1.28372
111.09	-1.27872
111.1	-1.20644
111.11	-1.11396
111.12	-1.04652
111.13	-0.96292
111.14	-0.90496
111.16	-0.85028
111.18	-0.756
111.2	-0.68772
111.22	-0.60852
111.24	-0.53656
111.26	-0.46124
111.28	-0.37256
111.3	-0.29564
111.32	-0.25504
111.34	-0.20068
111.36	-0.18004
111.38	-0.13972
111.4	-0.11408
111.42	-0.07932
111.44	-0.04388
111.46	0.00608
111.48	-0.08392
111.5	-0.0556
111.52	-0.0998
111.54	-0.06252
111.56	-0.1076
111.58	-0.12552
111.6	-0.13112
111.62	-0.12224
111.64	-0.11332
111.66	-0.06632
111.68	-0.0684
111.7	-0.03224
111.72	-0.0178
111.74	-0.00276
111.76	0.01536
111.78	0.00784
111.8	0.02264
111.82	0.06584
111.84	0.06076
111.86	0.07244
111.88	0.08732
111.9	0.1078
111.92	0.09676
111.94	0.11176
111.96	0.09724
111.98	0.12228
112	0.14948
112.02	0.17596
112.04	0.20636
112.06	0.25832
112.08	0.26212
112.1	0.27444
112.12	0.26856
112.14	0.28844
112.16	0.27436
112.18	0.26244
112.2	0.25044
112.22	0.22652
112.24	0.22144
112.26	0.22212
112.28	0.24444
112.3	0.25668
112.32	0.27032
112.34	0.28852
112.36	0.31208
112.38	0.33064
112.4	0.34824
112.53	0.38096
112.55	0.39872
112.57	0.42988
112.59	0.45444
112.61	0.46716
112.63	0.4954
112.65	0.50664
112.67	0.51036
112.69	0.52352
112.71	0.54624
112.73	0.56176
112.75	0.56516
112.77	0.58572
112.79	0.60968
112.81	0.6128
112.83	0.65084
112.85	0.6778
112.87	0.693
112.89	0.699
112.91	0.71096
112.93	0.71648
112.95	0.724
112.97	0.72872
112.99	0.7418
113.01	0.7486
113.03	0.74496
113.05	0.74824
113.07	0.75564
113.09	0.7546
113.11	0.76708
113.13	0.76632
113.15	0.75848
113.17	0.75384
113.19	0.73524
113.21	0.73364
113.23	0.71364
113.25	0.71068
113.27	0.70248
113.29	0.68072
113.31	0.66484
113.33	0.66332
113.35	0.64416
113.37	0.6332
113.39	0.63352
113.41	0.61744
113.43	0.61104
113.45	0.59912
113.47	0.595
113.49	0.58472
113.51	0.58016
113.53	0.57404
113.55	0.5606
113.57	0.54592
113.59	0.55024
113.61	0.5458
113.63	0.56028
113.65	0.57324
113.67	0.58412
113.69	0.6084
113.71	0.60772
113.73	0.63252
113.75	0.63144
113.77	0.61556
113.79	0.61144
113.81	0.61848
113.83	0.62524
113.85	0.64248
113.87	0.64452
113.99	0.657
114.01	0.66568
114.03	0.67548
114.05	0.674
114.07	0.66928
114.09	0.66164
114.11	0.66616
114.13	0.6706
114.15	0.6774
114.17	0.67496
114.19	0.6718
114.21	0.66336
114.23	0.65256
114.25	0.6566
114.27	0.64932
114.29	0.6524
114.31	0.66556
114.33	0.66708
114.35	0.67388
114.37	0.6924
114.39	0.7122
114.41	0.72316
114.43	0.72052
114.45	0.70496
114.47	0.69144
114.49	0.67056
114.51	0.65196
114.53	0.62424
114.55	0.62292
114.57	0.61556
114.59	0.62388
114.61	0.6192
114.63	0.60604
114.65	0.581
114.67	0.57296
114.69	0.5608
114.71	0.55968
114.73	0.55644
114.75	0.53952
114.77	0.5364
114.79	0.52032
114.81	0.50272
114.83	0.493
114.85	0.48588
114.87	0.48024
114.89	0.4692
114.91	0.47136
114.93	0.4686
114.95	0.48036
114.97	0.49472
114.99	0.4958
115.01	0.502
115.03	0.5078
115.05	0.48964
115.07	0.47896
115.09	0.46812
115.11	0.45512
115.13	0.45588
115.15	0.47676
115.17	0.48192
115.19	0.48036
115.21	0.47972
115.23	0.48408
115.25	0.4902
115.27	0.4874
115.29	0.4922
115.31	0.50092
115.33	0.50468
115.35	0.50256
115.47	0.5012
115.49	0.50216
115.51	0.5056
115.53	0.51448
115.55	0.50468
115.57	0.49696
115.59	0.49084
115.61	0.4894
115.63	0.49996
115.65	0.50252
115.67	0.4962
115.69	0.49476
115.71	0.48956
115.73	0.48388
115.75	0.472
115.77	0.45424
115.79	0.46064
115.81	0.4522
115.83	0.45716
115.85	0.44752
115.87	0.44656
115.89	0.42856
115.91	0.4
115.93	0.37888
115.95	0.37264
115.97	0.3534
115.99	0.33452
116.01	0.31072
116.03	0.27516
116.05	0.26688
116.07	0.25588
116.09	0.23212
116.11	0.21604
116.13	0.19264
116.15	0.17116
116.17	0.17188
116.19	0.1506
116.21	0.14104
116.23	0.13696
116.25	0.11464
116.27	0.11284
116.29	0.1058
116.31	0.11424
116.33	0.09652
116.35	0.08704
116.37	0.06608
116.39	0.05948
116.41	0.06284
116.43	0.06128
116.45	0.05012
116.47	0.05148
116.49	0.04844
116.51	0.052
116.53	0.05552
116.55	0.0516
116.57	0.04436
116.59	0.0532
116.61	0.05296
116.63	0.05384
116.65	0.0648
116.67	0.06288
116.69	0.06548
116.71	0.06876
116.73	0.071
116.75	0.08236
116.77	0.0788
116.79	0.07448
116.81	0.0578
116.94	0.05748
116.96	0.0596
116.98	0.055
117	0.06128
117.02	0.05756
117.04	0.05916
117.06	0.064
117.08	0.0622
117.1	0.05724
117.12	0.05412
117.14	0.04412
117.16	0.03736
117.18	0.02588
117.2	-0.00372
117.22	-0.00448
117.24	-0.00928
117.26	-0.0138
117.28	-0.02712
117.3	-0.03856
117.32	-0.04884
117.34	-0.07492
117.36	-0.08292
117.38	-0.09236
117.4	-0.10112
117.42	-0.11224
117.44	-0.1294
117.46	-0.13812
117.48	-0.12668
117.5	-0.13084
117.52	-0.13672
117.54	-0.14804
117.56	-0.15752
117.58	-0.166
117.6	-0.16184
117.62	-0.15676
117.64	-0.15664
117.66	-0.16244
117.68	-0.16452
117.7	-0.14396
117.72	-0.15484
117.74	-0.15936
117.76	-0.16564
117.78	-0.1588
117.8	-0.15376
117.82	-0.15032
117.84	-0.13744
117.86	-0.13588
117.88	-0.13156
117.9	-0.13128
117.92	-0.13188
117.94	-0.11984
117.96	-0.11336
117.98	-0.10736
118	-0.1108
118.02	-0.11364
118.04	-0.10404
118.06	-0.10472
118.08	-0.10384
118.1	-0.1012
118.12	-0.10536
118.14	-0.10396
118.16	-0.0902
118.18	-0.07008
118.2	-0.05728
118.42	-0.05804
118.44	-0.06144
118.46	-0.06212
118.48	-0.07552
118.5	-0.07824
118.52	-0.08368
118.54	-0.09136
118.56	-0.08028
118.58	-0.07268
118.6	-0.06396
118.62	-0.05744
118.64	-0.05684
118.66	-0.06832
118.68	-0.07264
118.7	-0.06512
118.72	-0.05608
118.74	-0.05516
118.76	-0.05076
118.78	-0.0424
118.8	-0.0374
118.82	-0.0254
118.84	-0.02068
118.86	-0.02252
118.88	-0.01624
118.9	-0.00692
118.92	0.0174
118.94	0.03112
118.96	0.05
118.98	0.0742
119	0.0862
119.02	0.0982
119.04	0.12016
119.06	0.12656
119.08	0.13312
119.1	0.14152
119.12	0.15536
119.14	0.15884
119.16	0.17152
119.18	0.17996
119.2	0.19244
119.22	0.19884
119.24	0.2076
119.26	0.2232
119.28	0.22884
119.3	0.24232
119.32	0.24084
119.34	0.25268
119.36	0.25984
119.38	0.25624
119.4	0.25876
119.42	0.25956
119.44	0.26816
119.46	0.2672
119.48	0.26832
119.5	0.26304
119.52	0.26956
119.54	0.27008
119.56	0.2672
119.58	0.2726
119.6	0.2792
119.62	0.28228
119.64	0.2858
119.66	0.29432
119.68	0.296
119.7	0.29836
119.72	0.31536
119.74	0.32088
119.76	0.31572
119.78	0.31532
119.9	0.3008
119.92	0.28696
119.94	0.26856
119.96	0.25496
119.98	0.24372
120	0.20844
120.02	0.19688
120.04	0.18464
120.06	0.17816
120.08	0.16992
120.1	0.15696
120.12	0.15052
120.14	0.13596
120.16	0.1292
120.18	0.1198
120.2	0.09672
120.22	0.07468
120.24	0.05832
120.26	0.04412
120.28	0.0348
120.3	0.01232
120.32	-0.01916
120.34	-0.039
120.36	-0.05128
120.38	-0.05868
120.4	-0.06472
120.42	-0.08316
120.44	-0.07864
120.46	-0.0822
120.48	-0.09548
120.5	-0.09148
120.52	-0.1074
120.54	-0.1194
120.56	-0.14992
120.56	-0.12664
120.58	-0.1856
120.58	-0.14656
120.6	-0.2824
120.6	-0.2064
120.62	-0.365
120.62	-0.28748
120.64	-0.44396
120.64	-0.38208
120.66	-0.51936
120.66	-0.44472
120.68	-0.51524
120.7	-0.51788
120.72	-0.51504
120.74	-0.54828
120.76	-0.55636
120.78	-0.62628
120.79	-0.62152
120.8	-0.6146
120.81	-0.61812
120.82	-0.6106
120.83	-0.61284
120.84	-0.60324
120.85	-0.60704
120.86	-0.61944
120.87	-0.60508
120.88	-0.622
120.89	-0.59312
120.9	-0.59616
120.91	-0.52364
120.92	-0.54496
120.93	-0.45724
120.94	-0.45584
120.95	-0.39196
120.96	-0.41476
120.97	-0.34352
120.98	-0.35064
120.99	-0.34396
121	-0.36688
121.01	-0.33592
121.02	-0.35912
121.03	-0.28848
121.04	-0.30376
121.05	-0.32332
121.06	-0.333
121.07	-0.33436
121.08	-0.34324
121.1	-0.36528
121.11	-0.27764
121.12	-0.27352
121.14	-0.29876
121.16	-0.2912
121.18	-0.29712
121.2	-0.286
121.22	-0.30548
121.24	-0.30848
121.26	-0.32624
121.28	-0.3216
121.3	-0.33748
121.32	-0.33632
121.34	-0.36488
121.36	-0.3784
121.38	-0.41068
121.4	-0.41628
121.42	-0.43944
121.44	-0.44168
121.46	-0.46972
121.48	-0.467
121.5	-0.48024
121.52	-0.47868
121.54	-0.49056
121.56	-0.48172
121.58	-0.4754
121.6	-0.58344
121.62	-0.60216
121.64	-0.5904
121.66	-0.59996
121.68	-0.61408
121.7	-0.60976
121.72	-0.60012
121.74	-0.58616
121.76	-0.57192
121.78	-0.56492
121.8	-0.543
121.82	-0.5266
121.84	-0.50416
121.86	-0.4916
121.88	-0.467
121.9	-0.46676
122.03	-0.44792
122.05	-0.43772
122.07	-0.41088
122.09	-0.41492
122.11	-0.41948
122.13	-0.43492
122.15	-0.44396
122.17	-0.4498
122.19	-0.45884
122.21	-0.46312
122.23	-0.46324
122.25	-0.46784
122.27	-0.46328
122.29	-0.4624
122.31	-0.4664
122.33	-0.47512
122.35	-0.48652
122.37	-0.49944
122.39	-0.5108
122.41	-0.5244
122.43	-0.54152
122.45	-0.53984
122.47	-0.54236
122.49	-0.5424
122.51	-0.52664
122.53	-0.5172
122.55	-0.50948
122.57	-0.50736
122.59	-0.49628
122.61	-0.47804
122.63	-0.4646
122.65	-0.44784
122.67	-0.43404
122.69	-0.4112
122.71	-0.387
122.73	-0.36684
122.75	-0.357
122.77	-0.34768
122.79	-0.35372
122.81	-0.34804
122.83	-0.35412
122.85	-0.35192
122.87	-0.3486
122.89	-0.3478
122.91	-0.34308
122.93	-0.32936
122.95	-0.32228
122.97	-0.31108
122.99	-0.31308
123.01	-0.3244
123.03	-0.33968
123.05	-0.32928
[truncated: 4,019 more rows]

## Sheet: Fig3b
CSF-A (m)	Al10/Ti10
80.01	0.668951
80.03	0.679001
80.05	0.682571
80.07	0.689683
80.09	0.679155
80.11	0.674851
80.13	0.67614
80.15	0.689212
80.17	0.679955
80.19	0.692927
80.21	0.692186
80.23	0.67554
80.25	0.66541
80.27	0.603048
80.29	0.611878
80.3	0.574052
80.31	0.605512
80.4	0.645997
80.42	0.679572
80.45	0.671574
80.46	0.685742
80.48	0.68261
80.5	0.66541
80.52	0.664827
80.54	0.681313
80.56	0.673598
80.58	0.669258
80.6	0.663116
80.62	0.684078
80.64	0.687691
80.66	0.683679
80.68	0.66761
80.7	0.676247
80.72	0.676282
80.74	0.678807
80.76	0.666708
80.78	0.687466
80.8	0.648536
80.82	0.678639
80.84	0.665134
80.86	0.661879
80.88	0.688107
80.9	0.678522
80.92	0.683924
80.94	0.689662
80.96	0.684669
80.98	0.683376
81	0.686948
81.02	0.688822
81.04	0.689641
81.06	0.697028
81.08	0.685431
81.1	0.698833
81.12	0.681977
81.14	0.690439
81.16	0.693495
81.18	0.691267
81.2	0.66611
81.22	0.705771
81.24	0.677386
81.26	0.67935
81.28	0.674856
81.3	0.690543
81.32	0.693612
81.34	0.676685
81.36	0.697704
81.38	0.665266
81.4	0.682412
81.42	0.683773
81.44	0.683993
81.46	0.691578
81.48	0.694578
81.5	0.696995
81.52	0.690882
81.54	0.701569
81.56	0.695273
81.58	0.687048
81.6	0.693313
81.62	0.685021
81.64	0.698894
81.66	0.696378
81.68	0.692768
81.7	0.686969
81.72	0.702919
81.74	0.702661
81.76	0.691791
81.78	0.686884
81.8	0.672411
81.82	0.681416
81.87	0.686288
81.89	0.681291
81.91	0.674462
81.93	0.678838
81.95	0.673135
81.97	0.668701
81.99	0.671134
82.01	0.688104
82.03	0.67636
82.05	0.681451
82.07	0.707415
82.09	0.683009
82.11	0.69106
82.13	0.690724
82.15	0.698536
82.17	0.693179
82.19	0.684734
82.21	0.693063
82.23	0.687316
82.25	0.702109
82.27	0.687226
82.29	0.705221
82.31	0.695593
82.33	0.686961
82.35	0.695064
82.37	0.685471
82.39	0.686205
82.41	0.677392
82.43	0.684116
82.45	0.686885
82.47	0.662772
82.49	0.675802
82.51	0.66461
82.53	0.682412
82.55	0.684404
82.57	0.688195
82.59	0.666733
82.61	0.685229
82.63	0.697951
82.65	0.674144
82.67	0.684896
82.685	0.650701
84.01	0.610038
84.03	0.639137
84.05	0.621851
84.07	0.648786
84.09	0.657481
84.11	0.645003
84.13	0.635151
84.15	0.656085
84.17	0.638597
84.19	0.622552
84.21	0.621195
84.23	0.621438
84.25	0.603232
84.27	0.649677
84.29	0.623041
84.31	0.613268
84.33	0.643329
84.35	0.618568
84.37	0.635742
84.39	0.624241
84.41	0.625349
84.43	0.62747
84.45	0.636941
84.47	0.613611
84.49	0.619036
84.51	0.64242
84.53	0.623615
84.55	0.644734
84.57	0.619018
84.59	0.617724
84.61	0.620365
84.63	0.620874
84.65	0.609911
84.67	0.613186
84.69	0.593669
84.71	0.609824
84.73	0.583618
84.76	0.602424
84.77	0.611372
84.79	0.609839
84.81	0.629034
84.83	0.612315
84.85	0.615665
84.87	0.587551
84.89	0.622298
84.91	0.646528
84.93	0.646003
84.95	0.634868
84.96	0.618562
84.99	0.61683
85.01	0.622704
85.03	0.61662
85.05	0.619924
85.07	0.612919
85.09	0.647978
85.11	0.62937
85.13	0.598905
85.15	0.61936
85.17	0.641154
85.19	0.64755
85.21	0.653502
85.22	0.639929
85.25	0.615831
85.27	0.602121
85.29	0.622087
85.31	0.646461
85.33	0.680622
85.35	0.642983
85.37	0.61262
85.39	0.568534
85.48	0.558802
85.5	0.628695
85.52	0.643514
85.54	0.642744
85.56	0.629326
85.58	0.636135
85.6	0.613935
85.62	0.637593
85.64	0.643892
85.66	0.607478
85.68	0.636587
85.7	0.653592
85.72	0.650379
85.74	0.631951
85.76	0.641615
85.78	0.641914
85.8	0.671585
85.82	0.62428
85.84	0.636508
85.86	0.648135
85.88	0.645662
85.9	0.654239
85.92	0.654602
85.94	0.64394
85.96	0.615947
85.98	0.646947
86	0.658583
86.02	0.618295
86.04	0.650354
86.06	0.656988
86.08	0.657038
86.1	0.658311
86.12	0.647934
86.14	0.63553
86.16	0.643845
86.18	0.636299
86.2	0.640611
86.22	0.640353
86.24	0.638506
86.26	0.626074
86.28	0.66382
86.3	0.620449
86.32	0.649147
86.34	0.656593
86.36	0.639998
86.37	0.641271
86.4	0.655415
86.42	0.648124
86.44	0.646896
86.46	0.640907
86.48	0.661058
86.5	0.660036
86.52	0.658982
86.54	0.64772
86.56	0.64428
86.58	0.66624
86.6	0.662341
86.62	0.660185
86.64	0.662126
86.65	0.663803
86.68	0.645363
86.7	0.653699
86.72	0.633443
86.74	0.664665
86.76	0.660694
86.78	0.65444
86.8	0.666929
86.82	0.67845
86.84	0.687925
86.86	0.6758
86.88	0.664854
86.9	0.666762
86.92	0.677128
86.95	0.627496
86.97	0.716573
86.99	0.725644
87.01	0.717388
87.03	0.744917
87.05	0.748856
87.07	0.75462
87.09	0.708918
87.11	0.683872
87.13	0.694331
87.15	0.637581
87.17	0.619198
87.19	0.575682
87.21	0.574553
87.23	0.563298
87.25	0.560142
87.27	0.576021
87.29	0.524234
87.31	0.553407
87.33	0.544775
87.35	0.560522
87.37	0.540628
87.39	0.542088
87.41	0.554531
87.43	0.580534
87.45	0.561116
87.47	0.607707
87.49	0.564714
87.51	0.588257
87.53	0.620538
87.55	0.596962
87.57	0.630052
87.59	0.643091
87.61	0.642072
87.63	0.621823
87.65	0.624747
87.67	0.607527
87.69	0.614512
87.71	0.6132
87.73	0.616747
87.75	0.59129
87.77	0.614208
87.79	0.607236
87.81	0.592554
87.83	0.595488
87.85	0.630172
87.87	0.635216
87.89	0.648327
87.91	0.651876
87.93	0.620231
87.95	0.647763
87.97	0.641178
87.99	0.628229
88.01	0.6629
88.03	0.674815
88.05	0.667668
88.07	0.650113
88.09	0.663215
88.11	0.658382
88.13	0.651499
88.15	0.649791
88.17	0.637217
88.19	0.631751
88.21	0.631248
88.23	0.643919
88.25	0.637903
88.27	0.666017
88.29	0.667952
88.31	0.665234
88.33	0.647257
88.35	0.659484
88.37	0.616421
88.39	0.642075
88.44	0.638964
88.46	0.64072
88.48	0.662377
88.5	0.6845
88.52	0.696565
88.54	0.712818
88.56	0.683137
88.59	0.68729
88.6	0.703798
88.62	0.71872
88.64	0.720397
88.66	0.696098
88.68	0.69594
88.7	0.688709
88.72	0.702864
88.74	0.699236
88.76	0.715382
88.78	0.699847
88.8	0.708848
88.82	0.68705
88.84	0.692668
88.86	0.693789
88.88	0.683
88.9	0.70863
88.92	0.70655
88.94	0.724625
88.96	0.694249
88.98	0.699841
89	0.689365
89.02	0.703506
89.04	0.696268
89.06	0.720679
89.08	0.725391
89.1	0.704893
89.12	0.707032
89.14	0.702841
89.16	0.686871
89.18	0.690633
89.2	0.695291
89.22	0.683631
89.24	0.691242
89.27	0.712059
89.28	0.700356
89.3	0.688538
89.32	0.70987
89.34	0.699415
89.36	0.697644
89.38	0.696504
89.4	0.695598
89.42	0.695446
89.44	0.70631
89.46	0.720297
89.48	0.729359
89.5	0.723831
89.52	0.744645
89.54	0.72347
89.56	0.713429
89.58	0.703006
89.6	0.700583
89.62	0.697359
89.64	0.704919
89.66	0.685913
89.68	0.674816
89.7	0.64675
89.72	0.65427
89.74	0.660651
89.76	0.638821
89.78	0.648999
89.8	0.648239
89.82	0.663245
89.83	0.686534
89.93	0.689195
89.95	0.710828
89.97	0.705207
89.99	0.720286
90.01	0.697133
90.03	0.72128
90.05	0.697887
90.07	0.704893
90.09	0.704054
90.1	0.723274
90.13	0.704832
90.15	0.713797
90.17	0.712439
90.19	0.713266
90.21	0.716051
90.23	0.704436
90.25	0.713881
90.27	0.703407
90.29	0.715595
90.31	0.723426
90.33	0.706583
90.35	0.688427
90.37	0.709584
90.39	0.707627
90.41	0.684053
90.43	0.68907
90.45	0.70128
90.47	0.722918
90.49	0.705025
90.51	0.69037
90.53	0.721582
90.55	0.699567
90.57	0.703873
90.59	0.711931
90.61	0.700558
90.63	0.710202
90.65	0.713989
90.67	0.681486
90.69	0.709623
90.71	0.715386
90.73	0.7116
90.75	0.696484
90.77	0.723456
90.79	0.709644
90.81	0.709961
90.83	0.72015
90.85	0.705047
90.87	0.7235
90.89	0.718135
90.91	0.722535
90.93	0.722939
90.95	0.711077
90.97	0.71432
90.99	0.719711
91.01	0.708908
91.03	0.740346
91.05	0.722373
91.07	0.720935
91.09	0.709217
91.11	0.726366
91.13	0.729199
91.15	0.698631
91.17	0.704507
91.19	0.695631
91.21	0.692624
91.23	0.697123
91.25	0.688288
91.27	0.675851
91.29	0.658677
91.31	0.673056
91.33	0.67444
91.35	0.662077
91.37	0.656967
91.39	0.636671
91.4	0.649297
91.44	0.649237
91.46	0.684526
91.48	0.695529
91.5	0.677821
91.52	0.702747
91.54	0.686045
91.56	0.680496
91.58	0.697829
91.6	0.695873
91.62	0.687366
91.64	0.676501
91.67	0.675643
91.68	0.661795
91.7	0.69753
91.72	0.684009
91.74	0.675017
91.76	0.667756
91.78	0.677228
91.8	0.678927
91.82	0.688231
91.84	0.690981
91.86	0.697153
91.88	0.675464
91.9	0.685016
91.92	0.682159
91.94	0.677258
91.96	0.680977
91.98	0.676236
92	0.668097
92.01	0.69672
92.05	0.666874
92.07	0.621437
92.09	0.652492
92.11	0.681754
92.13	0.684116
92.15	0.671319
92.17	0.665547
92.19	0.641503
92.21	0.646903
92.23	0.607907
92.62	0.580249
92.64	0.53939
92.66	0.555611
92.68	0.570102
92.7	0.561537
92.72	0.58228
92.74	0.581252
92.76	0.585967
92.78	0.608351
92.8	0.574015
92.82	0.571929
92.84	0.568891
92.86	0.562814
92.88	0.572033
92.9	0.568506
92.94	0.560139
92.96	0.63649
92.98	0.628949
93	0.584022
93.02	0.587698
93.04	0.58911
93.06	0.578149
93.08	0.576819
93.1	0.606673
93.12	0.603897
93.16	0.596517
93.18	0.583453
93.2	0.602877
93.22	0.631696
93.24	0.610968
93.26	0.613679
93.28	0.61904
93.3	0.608639
93.32	0.575924
93.34	0.58686
93.36	0.613668
93.38	0.617669
93.4	0.619282
93.42	0.625578
93.44	0.615782
93.48	0.632122
93.5	0.681451
93.52	0.671712
93.54	0.68058
93.56	0.51064
93.57	0.700591
93.58	0.701619
93.6	0.668197
93.62	0.691629
93.64	0.704761
93.66	0.682307
93.68	0.688245
93.7	0.68476
93.72	0.687246
93.74	0.691796
93.76	0.697028
93.78	0.706123
93.8	0.665588
93.82	0.70076
93.84	0.687221
93.86	0.690515
93.88	0.680708
93.9	0.660041
93.91	0.674369
93.92	0.677711
93.93	0.685227
93.94	0.69006
93.96	0.693603
93.98	0.673575
94	0.673008
94.02	0.698154
94.04	0.705241
94.05	0.699799
94.06	0.686433
94.08	0.705179
94.1	0.699058
94.12	0.674438
94.14	0.674936
94.16	0.678201
94.18	0.669674
94.2	0.667708
94.22	0.693663
94.24	0.678247
94.25	0.658356
94.26	0.593647
94.28	0.665718
94.3	0.673325
94.32	0.580232
94.34	0.664262
94.36	0.632841
94.38	0.621384
94.4	0.621128
94.42	0.66707
94.44	0.681419
94.46	0.636339
94.48	0.646859
94.5	0.666923
94.52	0.66752
94.54	0.695179
94.56	0.696293
94.58	0.666917
94.6	0.706116
94.62	0.70905
94.64	0.705018
94.66	0.696176
94.68	0.703165
94.7	0.687539
94.72	0.67796
94.74	0.68698
94.76	0.663732
94.78	0.694486
94.8	0.660906
94.82	0.67087
94.84	0.640762
94.94	0.512636
94.96	0.583596
94.98	0.575763
95	0.485152
95.02	0.551527
95.05	0.582703
95.06	0.629078
95.08	0.616808
95.1	0.543112
95.12	0.559516
95.14	0.583909
95.16	0.558989
95.18	0.436106
95.2	0.414305
95.22	0.483936
95.24	0.56502
95.26	0.55854
95.28	0.562199
95.3	0.599439
95.32	0.572449
95.34	0.541759
95.36	0.55511
95.38	0.562159
95.4	0.568531
95.42	0.57546
95.44	0.608839
95.46	0.54444
95.47	0.560668
95.48	0.558991
95.53	0.578546
95.54	0.550979
95.56	0.523261
95.58	0.556815
95.6	0.587166
95.62	0.581828
95.64	0.56503
95.66	0.552403
95.68	0.580801
95.69	0.542647
95.7	0.549152
95.71	0.543369
95.81	0.484461
95.82	0.504327
95.83	0.530816
95.84	0.464774
95.86	0.473036
95.88	0.466536
95.9	0.409885
95.92	0.493111
95.94	0.442163
95.96	0.469068
95.98	0.560965
96	0.543107
96.02	0.526338
96.04	0.518333
96.06	0.46543
96.08	0.468152
96.1	0.440047
96.12	0.496837
96.14	0.460817
96.16	0.497718
96.18	0.48645
96.2	0.475253
96.22	0.465188
96.24	0.444959
96.26	0.467954
96.28	0.5101
96.3	0.519355
96.32	0.514142
96.34	0.509966
96.36	0.497541
96.4	0.531821
96.42	0.525076
96.44	0.525137
96.46	0.500451
96.48	0.515014
96.5	0.505044
96.52	0.50401
96.54	0.528934
96.56	0.538944
96.58	0.529947
96.6	0.51989
96.62	0.508039
96.64	0.50762
96.66	0.505992
96.68	0.536373
96.7	0.510892
96.72	0.529046
96.74	0.501829
96.76	0.498352
96.78	0.496949
96.8	0.503278
96.82	0.502755
96.84	0.506415
96.86	0.517765
96.88	0.492003
96.9	0.498499
96.92	0.494484
96.94	0.503683
96.96	0.491586
96.98	0.515913
97	0.526998
97.02	0.522492
97.04	0.504846
97.06	0.529998
97.08	0.500956
97.1	0.513434
97.12	0.490997
97.14	0.509155
97.16	0.502228
97.18	0.544754
97.2	0.558144
97.22	0.609496
97.24	0.5744
97.26	0.583024
97.28	0.551936
97.3	0.567008
97.32	0.578366
97.34	0.560178
97.36	0.571837
97.38	0.578835
97.4	0.59371
97.42	0.615965
97.44	0.629031
97.46	0.604537
97.48	0.621609
97.5	0.632985
97.52	0.620087
97.54	0.630025
97.56	0.606814
97.58	0.61667
97.6	0.641352
97.62	0.620971
97.64	0.637121
97.66	0.619095
97.68	0.644358
97.7	0.606636
97.72	0.614492
97.74	0.617003
97.76	0.63579
97.78	0.660417
97.8	0.592774
97.82	0.621161
97.87	0.534752
97.89	0.549069
97.91	0.547001
97.93	0.561039
97.95	0.528338
97.97	0.52636
97.99	0.496824
98.01	0.48938
98.02	0.456644
98.03	0.465049
98.04	0.52291
98.05	0.57973
98.07	0.555301
98.09	0.537956
98.11	0.394683
98.13	0.315104
98.15	0.323781
98.17	0.414615
98.19	0.349164
98.21	0.373439
98.23	0.354903
98.25	0.325524
98.27	0.373694
98.29	0.387461
98.31	0.506702
98.33	0.468002
98.35	0.440623
98.37	0.455004
98.39	0.522286
98.41	0.464152
98.43	0.359839
98.45	0.310066
98.47	0.400705
98.49	0.430336
98.51	0.426868
98.53	0.48201
98.55	0.479423
98.57	0.338026
98.59	0.436834
98.61	0.463325
98.63	0.432647
98.65	0.461513
98.67	0.465352
98.69	0.497882
98.71	0.513728
98.75	0.449162
98.77	0.506906
98.79	0.451671
98.81	0.441079
98.83	0.474447
98.85	0.500737
98.87	0.47658
98.89	0.446817
98.91	0.471692
98.93	0.461914
98.95	0.505893
98.97	0.497691
98.99	0.512546
99.01	0.482268
99.03	0.494758
99.05	0.482351
99.07	0.487648
99.09	0.515448
99.11	0.566531
99.13	0.438424
99.15	0.500479
99.17	0.500292
99.19	0.560631
99.21	0.542275
99.23	0.574311
99.33	0.633264
99.35	0.680391
99.37	0.656427
99.39	0.666923
99.41	0.614004
99.43	0.588526
99.45	0.627045
99.47	0.616947
99.49	0.609943
99.51	0.639786
99.53	0.640385
99.55	0.620701
99.57	0.615806
99.59	0.640022
99.61	0.623863
99.63	0.67164
99.65	0.676189
99.67	0.640933
99.69	0.684947
99.71	0.62714
99.73	0.634874
99.75	0.625606
99.77	0.640565
99.79	0.625467
99.81	0.644713
99.83	0.639527
99.85	0.626034
99.87	0.618687
99.89	0.62393
99.91	0.631998
99.93	0.653006
99.95	0.627339
99.97	0.629983
99.99	0.625116
100.01	0.617812
100.03	0.606559
100.05	0.597531
100.07	0.603319
100.09	0.524296
100.11	0.426689
100.12	0.413082
100.13	0.491382
100.15	0.570601
100.17	0.669902
100.19	0.610679
100.21	0.642793
100.22	0.532307
100.23	0.532012
100.25	0.554372
100.27	0.565087
100.29	0.542495
100.31	0.563494
100.36	0.538916
100.38	0.551895
100.4	0.579478
100.42	0.547034
100.44	0.524629
100.46	0.547826
100.47	0.56847
100.48	0.552961
100.59	0.525317
100.6	0.559287
100.62	0.533557
100.64	0.546864
100.66	0.536797
100.68	0.531676
100.7	0.533349
100.72	0.511271
100.74	0.539786
100.76	0.54993
100.78	0.535231
100.8	0.521394
100.82	0.537744
100.84	0.514603
100.86	0.536068
100.88	0.55486
100.9	0.557732
100.92	0.555105
100.95	0.528278
100.96	0.582573
100.97	0.582016
100.98	0.559791
100.99	0.539284
101	0.535963
101.01	0.536698
101.02	0.515195
101.03	0.51311
101.04	0.502598
101.05	0.526676
101.06	0.552815
101.07	0.539757
101.08	0.571724
101.09	0.558348
101.1	0.538339
101.11	0.5508
102.04	0.52881
102.06	0.449623
102.08	0.565095
102.1	0.579167
102.12	0.530154
102.14	0.577833
102.16	0.574838
102.18	0.600702
102.2	0.579736
102.24	0.599452
102.26	0.610649
102.28	0.605124
102.3	0.610305
102.32	0.614092
102.34	0.615614
102.36	0.637695
102.38	0.587765
102.4	0.581019
102.42	0.618243
102.44	0.586435
102.46	0.579893
102.48	0.613851
102.5	0.639887
102.52	0.709029
102.54	0.721671
102.56	0.674018
102.58	0.679133
102.6	0.642232
102.61	0.638191
102.62	0.604103
102.63	0.659407
102.64	0.648662
102.65	0.59476
102.66	0.558928
102.67	0.595275
102.68	0.507184
102.69	0.481557
102.7	0.596218
102.71	0.548889
102.72	0.489478
102.73	0.523891
102.74	0.441149
102.75	0.404728
102.76	0.416578
102.77	0.389884
102.78	0.386849
102.79	0.383695
102.8	0.406166
102.81	0.395349
102.82	0.463475
102.83	0.487889
102.84	0.504564
102.85	0.485778
102.86	0.48742
102.88	0.457775
102.9	0.428779
102.92	0.42775
102.94	0.447742
102.95	0.522503
102.99	0.567322
103.01	0.580973
103.03	0.60607
103.05	0.585147
103.07	0.577573
103.09	0.588798
103.11	0.568944
103.13	0.582108
103.15	0.593605
103.17	0.628216
103.19	0.573496
103.21	0.586962
103.23	0.563836
103.25	0.582689
103.27	0.584222
103.29	0.58092
103.31	0.606717
103.33	0.655362
103.35	0.637178
103.37	0.598009
103.39	0.600206
103.41	0.682161
103.43	0.677114
103.45	0.642929
103.47	0.660609
103.49	0.639802
103.51	0.646801
103.53	0.636025
103.55	0.644508
103.57	0.633412
103.59	0.646537
103.61	0.623987
103.63	0.587842
103.65	0.637773
103.67	0.645089
103.69	0.621852
103.71	0.635802
103.73	0.630931
103.75	0.574258
103.77	0.642619
103.79	0.657759
103.81	0.608566
103.83	0.633021
103.85	0.65237
103.87	0.614719
103.89	0.575563
103.91	0.576757
103.93	0.615149
103.95	0.561119
103.97	0.629145
103.99	0.636869
104.01	0.646463
104.03	0.636461
104.05	0.636985
104.07	0.650643
104.09	0.643012
104.11	0.606151
104.13	0.631523
104.15	0.652187
104.17	0.676936
104.19	0.737726
104.21	0.641431
104.23	0.652128
104.25	0.606959
104.27	0.636639
104.29	0.608706
104.31	0.591255
104.33	0.625155
104.35	0.639672
104.37	0.650536
104.39	0.613813
104.41	0.640877
104.46	0.614325
104.48	0.594141
104.5	0.610342
104.52	0.627419
104.54	0.612778
104.56	0.652116
104.58	0.658761
104.6	0.63177
104.62	0.642135
104.64	0.628727
104.66	0.660861
104.68	0.633363
104.7	0.593126
104.72	0.652985
104.74	0.641677
104.76	0.665602
104.78	0.62811
104.8	0.642993
104.82	0.630458
104.84	0.624016
104.86	0.648498
104.88	0.639793
104.9	0.655688
104.92	0.638767
104.94	0.654611
104.96	0.663294
104.98	0.625315
105	0.705001
105.02	0.658972
105.04	0.659931
105.06	0.653182
105.08	0.682233
105.1	0.672285
105.12	0.654238
105.14	0.669294
105.16	0.682078
105.18	0.643814
105.2	0.66404
105.22	0.687683
105.24	0.669706
105.26	0.679866
105.28	0.675705
105.3	0.668822
105.32	0.656125
105.34	0.659495
105.36	0.649192
105.38	0.660965
105.4	0.645766
105.42	0.64761
105.44	0.652258
105.46	0.634144
105.48	0.62342
105.5	0.641737
105.52	0.64096
105.54	0.575067
105.56	0.597259
105.58	0.613675
105.6	0.630001
105.62	0.641814
105.64	0.588739
105.66	0.604435
105.68	0.605844
105.7	0.592594
105.72	0.565312
105.74	0.5796
105.76	0.555967
105.78	0.551589
105.8	0.546782
105.82	0.533203
105.84	0.505114
105.86	0.499301
105.88	0.547194
105.89	0.577434
105.93	0.622493
105.95	0.602373
105.97	0.574437
105.99	0.595974
106.01	0.583999
106.03	0.630669
106.05	0.603099
106.07	0.6313
106.09	0.623306
106.11	0.642627
106.13	0.657926
106.15	0.64949
106.17	0.632312
106.19	0.653292
106.21	0.665937
106.23	0.670447
106.25	0.673214
106.27	0.671971
106.29	0.678971
106.31	0.657035
106.33	0.679195
106.35	0.612486
106.37	0.706352
106.39	0.677168
106.41	0.654903
106.43	0.639329
106.45	0.671601
106.47	0.637434
106.49	0.641757
106.51	0.665358
106.53	0.647154
106.55	0.660351
106.57	0.650625
106.59	0.650309
106.61	0.673801
106.63	0.605984
106.67	0.358319
106.69	0.397648
106.72	0.586044
106.73	0.636766
106.75	0.64318
106.77	0.675216
106.79	0.673887
106.81	0.641163
106.83	0.641454
106.85	0.615136
106.87	0.63651
106.89	0.640242
106.91	0.639962
106.93	0.633596
106.95	0.662452
106.97	0.636928
106.99	0.630862
107.01	0.65577
107.03	0.635164
107.05	0.60973
107.07	0.595799
107.09	0.575906
107.11	0.588542
107.13	0.581972
107.15	0.547962
107.17	0.521154
107.19	0.50645
107.21	0.61808
107.23	0.592621
107.25	0.570572
107.27	0.563719
107.29	0.581189
107.31	0.576311
107.33	0.595049
107.35	0.59132
107.39	0.672899
107.41	0.624896
107.43	0.646994
107.45	0.625146
107.47	0.625224
107.49	0.655523
107.51	0.636661
107.53	0.564537
107.55	0.621769
107.57	0.63805
107.59	0.666875
107.61	0.667132
107.63	0.646423
107.65	0.692661
107.67	0.674218
107.69	0.652287
107.71	0.656555
107.73	0.596882
107.75	0.636817
107.77	0.55846
107.79	0.549535
107.81	0.569878
107.83	0.567594
107.85	0.545189
107.87	0.546327
107.89	0.538736
107.91	0.52016
107.93	0.54712
107.95	0.558415
107.97	0.541527
107.99	0.55468
108.01	0.525738
108.03	0.542305
108.05	0.530053
108.07	0.51845
108.09	0.548123
108.11	0.558738
108.13	0.586891
108.15	0.578543
108.17	0.540937
108.19	0.588646
108.21	0.617761
108.23	0.634866
108.25	0.628956
108.27	0.626661
108.29	0.616858
108.31	0.56395
108.33	0.648751
108.35	0.663052
108.37	0.614077
108.39	0.602737
108.41	0.595382
108.43	0.613315
108.45	0.621518
108.47	0.508214
108.49	0.60503
108.51	0.61679
108.53	0.639887
108.55	0.645837
108.57	0.651067
108.59	0.660993
108.61	0.638662
108.63	0.666453
108.65	0.650351
108.67	0.601156
108.69	0.649472
108.71	0.614568
108.73	0.616468
108.75	0.603925
108.77	0.641403
108.87	0.636859
108.89	0.643054
108.91	0.606839
108.93	0.631613
108.95	0.627666
108.97	0.647591
108.99	0.610196
109.01	0.582417
109.03	0.663871
109.05	0.593228
109.07	0.577926
109.09	0.637708
109.11	0.638281
109.13	0.628571
109.15	0.667052
109.17	0.651236
109.19	0.665823
109.21	0.633183
109.23	0.674457
109.25	0.664514
109.27	0.645589
109.29	0.628217
109.31	0.632537
109.33	0.639809
109.35	0.643871
109.37	0.565535
109.39	0.491799
109.41	0.67092
109.43	0.543326
109.45	0.648743
109.47	0.634637
109.49	0.595875
109.51	0.642385
109.53	0.636584
109.55	0.649282
109.57	0.608373
109.59	0.659051
109.61	0.646892
109.63	0.666093
109.65	0.675342
109.67	0.680594
109.69	0.675673
109.71	0.680992
109.73	0.663675
109.75	0.670864
109.77	0.666874
109.79	0.663483
109.81	0.655133
109.83	0.630391
109.85	0.66248
109.87	0.642803
109.89	0.654612
109.91	0.643595
109.93	0.662057
109.95	0.664498
109.97	0.62499
109.99	0.658481
110.01	0.656891
110.03	0.659869
110.05	0.647015
110.07	0.630347
110.09	0.657866
110.11	0.65583
110.12	0.651893
110.15	0.612641
110.17	0.513852
110.19	0.401913
110.21	0.517703
110.23	0.486171
110.25	0.530501
110.29	0.514673
110.31	0.502979
110.33	0.500123
110.35	0.494255
110.37	0.505684
110.39	0.510164
110.395	0.511909
110.41	0.509507
110.43	0.475228
110.45	0.511638
110.47	0.522933
110.49	0.498378
110.51	0.48443
110.53	0.505111
110.55	0.498989
110.57	0.495114
110.59	0.502663
110.61	0.516636
110.63	0.468987
110.65	0.503477
110.67	0.48763
110.69	0.489096
110.71	0.456912
110.73	0.466755
110.75	0.466896
110.77	0.453179
110.79	0.458163
110.81	0.464615
110.89	0.535373
110.9	0.549519
110.91	0.576617
110.92	0.554933
110.93	0.576709
110.94	0.583554
110.95	0.604416
110.96	0.595234
110.97	0.573497
110.98	0.580538
110.99	0.586161
111	0.623412
111.01	0.561166
111.02	0.594833
111.03	0.547867
111.04	0.558187
111.05	0.606095
111.06	0.613347
111.07	0.617507
111.08	0.617803
111.82	0.486042
111.84	0.511774
111.86	0.537561
111.88	0.541843
111.9	0.519506
111.92	0.518013
111.96	0.571027
111.98	0.581462
112	0.574258
112.02	0.55093
112.04	0.573423
112.06	0.549262
112.1	0.525649
112.12	0.530475
112.14	0.495884
112.16	0.454205
112.18	0.424988
112.2	0.501108
112.22	0.540232
112.24	0.523336
112.26	0.519301
112.28	0.505404
112.3	0.548411
112.34	0.584939
112.36	0.635284
112.38	0.649387
112.4	0.667854
112.42	0.656006
112.44	0.633119
112.49	0.685334
112.51	0.642624
112.53	0.699095
112.55	0.676841
112.57	0.685719
112.59	0.679625
112.61	0.68259
112.63	0.685411
112.65	0.654376
112.67	0.702902
112.69	0.685778
112.71	0.699402
112.73	0.689191
112.75	0.674719
112.77	0.692439
112.79	0.640537
112.81	0.689715
112.83	0.714055
112.85	0.687372
112.87	0.652106
112.89	0.697213
112.91	0.650518
112.94	0.659705
112.95	0.663358
112.97	0.670782
112.99	0.67425
113.01	0.663571
113.02	0.618062
113.03	0.625181
113.07	0.3981
113.08	0.384002
113.13	0.674916
113.14	0.663386
113.15	0.661074
113.17	0.655334
113.19	0.650422
113.21	0.642439
113.23	0.649366
113.25	0.693053
113.27	0.67391
113.29	0.680756
113.31	0.695849
113.33	0.673802
113.35	0.65906
113.37	0.646648
113.39	0.666513
113.41	0.69495
113.43	0.655235
113.45	0.665957
113.47	0.699383
113.49	0.672926
113.51	0.670775
113.53	0.623139
113.57	0.64429
113.59	0.659394
113.61	0.665767
113.63	0.659743
113.65	0.638131
113.67	0.598426
113.69	0.626391
113.71	0.626823
113.73	0.594825
113.75	0.571246
113.77	0.564929
113.79	0.616192
113.81	0.625172
113.83	0.652449
113.85	0.675146
113.87	0.661388
113.89	0.678731
113.91	0.589827
113.92	0.652654
113.95	0.604301
113.97	0.611325
113.99	0.632879
114.01	0.644247
114.03	0.629018
114.05	0.665426
114.07	0.638285
114.09	0.632963
114.11	0.633781
114.13	0.633433
114.15	0.678924
114.17	0.621158
114.19	0.593646
114.21	0.604734
114.23	0.609638
114.25	0.648007
114.27	0.630691
114.29	0.641055
114.31	0.662195
114.33	0.647406
114.35	0.626851
114.37	0.626461
114.39	0.613889
114.41	0.60911
114.43	0.661136
114.45	0.625633
114.47	0.665291
114.49	0.62291
114.51	0.618922
114.53	0.610254
114.55	0.65295
114.57	0.659629
114.59	0.661046
114.61	0.66803
114.65	0.645065
114.67	0.680692
114.69	0.679332
114.71	0.668389
114.73	0.68451
114.75	0.673539
114.77	0.661055
114.79	0.657326
114.81	0.61026
114.83	0.65354
114.85	0.666756
114.87	0.66252
114.89	0.64946
114.91	0.659666
114.93	0.635165
114.95	0.694629
114.97	0.682846
114.99	0.608039
115.01	0.626054
115.03	0.648787
115.07	0.642035
115.09	0.680631
115.11	0.684041
115.13	0.653783
115.15	0.59747
115.17	0.645789
115.19	0.676981
115.21	0.647929
115.23	0.669987
115.25	0.68754
115.27	0.606612
115.29	0.67192
115.31	0.678482
115.33	0.647929
115.34	0.625561
115.35	0.648332
115.37	0.628767
115.39	0.624573
115.43	0.699584
115.45	0.648108
115.47	0.686641
115.49	0.638867
115.51	0.693873
115.53	0.637205
115.55	0.647441
115.57	0.672177
115.59	0.707916
115.61	0.673858
115.63	0.714124
115.65	0.721698
115.67	0.715943
115.68	0.664615
115.71	0.65449
115.73	0.643105
115.74	0.620379
115.77	0.625187
115.79	0.579765
115.81	0.586595
115.83	0.588335
115.85	0.602274
115.87	0.576684
115.89	0.564174
115.91	0.637424
115.93	0.61942
115.95	0.614361
115.97	0.610211
115.99	0.591582
116.01	0.632841
116.03	0.616941
116.05	0.639382
116.06	0.6523
116.09	0.678095
116.11	0.667432
116.13	0.65984
116.15	0.690967
116.17	0.631165
116.19	0.658459
116.21	0.630133
116.23	0.639887
116.25	0.617155
116.27	0.616692
116.29	0.66789
116.31	0.634444
116.33	0.656626
116.35	0.685315
116.37	0.708408
116.39	0.706326
116.41	0.703718
116.43	0.680306
116.45	0.695893
116.47	0.700087
116.49	0.697402
116.51	0.692536
116.53	0.70883
116.55	0.712537
116.57	0.726614
116.59	0.724576
116.61	0.717006
116.63	0.702822
116.65	0.722369
116.67	0.728455
116.69	0.680386
116.71	0.684792
116.73	0.681029
116.75	0.699565
116.77	0.680709
116.79	0.700012
116.81	0.657423
116.83	0.689147
116.9	0.692458
116.92	0.718859
116.94	0.701779
116.96	0.682171
116.98	0.717798
117	0.716578
117.02	0.71565
117.04	0.711875
117.06	0.697046
117.08	0.720154
117.1	0.709933
117.12	0.714718
117.14	0.700885
117.16	0.705509
117.18	0.720166
117.2	0.673071
117.22	0.718816
117.24	0.685786
117.26	0.688444
117.28	0.683697
117.3	0.69171
117.32	0.699776
117.34	0.68214
117.36	0.66992
117.38	0.678387
117.4	0.674366
117.42	0.66834
117.44	0.62785
117.46	0.654083
117.48	0.679745
117.5	0.68493
117.52	0.697006
117.54	0.682148
117.56	0.674061
117.58	0.678517
117.6	0.67412
117.62	0.640115
117.65	0.674338
117.66	0.652043
117.68	0.674165
117.7	0.670939
117.72	0.649554
117.74	0.675194
117.76	0.636547
117.78	0.671225
117.8	0.651425
117.82	0.646036
117.84	0.680267
117.86	0.679798
117.88	0.66906
117.9	0.696459
117.92	0.674143
117.94	0.688778
117.96	0.673196
117.98	0.67505
118	0.668428
118.02	0.66699
118.04	0.671312
118.06	0.683682
118.08	0.668622
118.1	0.682743
118.12	0.667428
118.14	0.678273
118.16	0.651378
118.18	0.647222
118.2	0.655301
118.22	0.645625
118.24	0.652753
118.38	0.704486
118.4	0.711446
118.42	0.691908
118.44	0.679965
118.46	0.696267
118.48	0.699282
118.5	0.708644
118.52	0.738404
118.54	0.681233
118.56	0.672072
118.58	0.690916
118.6	0.695638
118.62	0.683801
118.64	0.650597
118.66	0.672454
118.68	0.68861
118.7	0.685285
118.72	0.691523
118.74	0.701366
118.76	0.702597
118.78	0.516522
118.8	0.647187
118.82	0.668034
118.84	0.629322
118.86	0.626014
118.87	0.639684
118.91	0.611679
118.92	0.625791
118.94	0.633233
118.96	0.652116
118.98	0.665473
119	0.66409
119.02	0.671934
119.04	0.651082
119.06	0.650089
119.08	0.657941
119.1	0.654149
119.12	0.66383
119.14	0.658258
119.16	0.646095
119.18	0.671608
119.2	0.680248
119.22	0.659827
119.24	0.652077
119.26	0.663068
119.28	0.646618
119.3	0.632851
119.32	0.628767
119.34	0.617589
119.36	0.627733
119.38	0.633789
119.4	0.647015
119.42	0.666161
119.44	0.660956
119.46	0.665873
119.48	0.644738
119.5	0.641584
119.52	0.648458
119.54	0.668412
119.56	0.648644
119.58	0.650886
119.6	0.664694
119.62	0.655348
119.64	0.643942
119.66	0.635516
119.68	0.64587
119.7	0.650834
119.72	0.644847
119.74	0.640839
119.76	0.64728
119.78	0.640785
119.8	0.643565
119.82	0.627942
119.86	0.647004
119.88	0.649486
119.9	0.646101
119.92	0.6607
119.94	0.66437
119.96	0.650293
119.98	0.650762
120	0.645561
120.02	0.679471
120.04	0.682216
120.06	0.674029
120.08	0.700555
120.1	0.691161
120.12	0.694233
120.14	0.663359
120.16	0.686108
120.18	0.665981
120.2	0.680777
120.22	0.656251
120.24	0.664164
120.26	0.679408
120.28	0.665986
120.3	0.631488
120.32	0.679606
120.34	0.650363
120.36	0.6507
120.38	0.667941
120.4	0.68382
120.42	0.6248
120.44	0.651345
120.46	0.629428
120.48	0.621798
120.5	0.581577
120.52	0.607342
120.54	0.612847
120.56	0.599775
120.58	0.559101
120.6	0.547969
120.62	0.562447
120.64	0.549282
120.66	0.563351
120.68	0.569031
120.7	0.575499
120.71	0.563932
120.74	0.507939
120.745	0.522869
120.75	0.488468
120.755	0.470736
121.12	0.598685
121.14	0.641448
121.16	0.620389
121.18	0.620789
121.2	0.628298
121.22	0.630832
121.24	0.577225
121.26	0.650002
121.28	0.66058
121.3	0.634514
121.32	0.663815
121.34	0.649438
121.36	0.621799
121.38	0.654099
121.4	0.664833
121.42	0.658639
121.44	0.69365
121.46	0.645674
121.48	0.656674
121.5	0.661888
121.52	0.66793
121.54	0.648868
121.56	0.635469
121.58	0.673107
121.6	0.670143
121.62	0.676903
121.64	0.668348
121.66	0.665161
121.68	0.673687
121.7	0.641238
121.72	0.674462
121.74	0.661904
121.76	0.663817
121.78	0.660225
121.8	0.633733
121.82	0.644681
121.84	0.641664
121.86	0.657333
121.88	0.649842
121.9	0.678667
121.92	0.636103
121.94	0.668399
121.95	0.706724
121.99	0.705215
122.01	0.677648
122.03	0.703344
122.05	0.689933
122.07	0.687864
122.09	0.692059
122.11	0.661787
122.13	0.707968
122.15	0.688274
122.17	0.687455
122.19	0.683859
122.21	0.669979
122.23	0.684836
122.25	0.676258
122.27	0.680298
122.29	0.672862
122.31	0.666775
122.33	0.683999
122.35	0.699692
122.37	0.702449
122.39	0.654638
122.41	0.675671
122.43	0.667249
122.45	0.663574
122.47	0.674575
122.49	0.662638
122.51	0.651831
122.53	0.662134
122.55	0.684868
122.57	0.64851
122.59	0.664975
122.61	0.650912
122.63	0.659885
122.65	0.652728
122.67	0.64913
122.69	0.663584
122.71	0.646669
122.73	0.67886
122.75	0.652593
122.77	0.654563
122.79	0.611419
122.83	0.667718
122.85	0.668429
122.87	0.664472
122.89	0.678252
122.91	0.67628
122.93	0.658521
122.95	0.658679
122.97	0.676671
122.99	0.665252
123.01	0.655248
123.03	0.587236
123.05	0.622662
123.07	0.656618
123.09	0.681335
123.11	0.689564
123.13	0.673507
123.15	0.663733
123.17	0.667233
123.19	0.648787
123.21	0.656625
123.23	0.637408
123.25	0.593354
123.26	0.540855
123.31	0.586916
123.32	0.613213
123.33	0.654774
123.35	0.655865
123.37	0.638005
123.39	0.616023
123.41	0.64837
123.42	0.649899
123.45	0.683219
123.47	0.679135
123.49	0.683092
123.51	0.654733
123.53	0.683143
123.55	0.671903
123.57	0.680831
123.59	0.675047
123.61	0.687399
123.63	0.665458
123.65	0.680292
123.67	0.669586
123.69	0.698627
123.71	0.694506
123.73	0.700279
123.75	0.674344
123.77	0.671208
123.79	0.668764
123.81	0.697747
123.83	0.69444
123.85	0.680637
123.87	0.687705
123.89	0.673596
123.91	0.673862
123.93	0.688363
123.95	0.693484
123.97	0.67198
123.99	0.673351
124.01	0.665254
124.03	0.675107
124.05	0.694428
124.07	0.672755
124.09	0.688781
[truncated: 2,967 more rows]

## Sheet: Fig3c
CSF-A (m)	Ba50/Rb30
80.01	0.92895
80.03	1.00262
80.05	1.02534
80.07	0.994199
80.09	0.988832
80.11	0.92687
80.13	1.02309
80.15	0.936757
80.17	0.93433
80.19	0.968457
80.21	0.972237
80.23	0.944283
80.25	0.980309
80.27	0.969971
80.29	1.22625
80.3	2.49029
80.31	1.49454
80.4	0.931824
80.42	0.966681
80.45	1.03659
80.46	1.03177
80.48	1.04277
80.5	0.971978
80.52	1.09222
80.54	1.0801
80.56	1.02287
80.58	1.00136
80.6	1.01914
80.62	0.978553
80.64	0.978607
80.66	1.00361
80.68	0.965459
80.7	0.98696
80.72	1.06239
80.74	1.10592
80.76	1.03568
80.78	1.01325
80.8	0.994227
80.82	1.03587
80.84	1.00622
80.86	0.984258
80.88	1.00105
80.9	1.03151
80.92	1.01153
80.94	1.03611
80.96	1.02276
80.98	0.974555
81	1.02681
81.02	1.00802
81.04	1.04415
81.06	1.00046
81.08	1.00424
81.1	1.03324
81.12	1.01942
81.14	1.01755
81.16	1.0548
81.18	1.06725
81.2	0.977941
81.22	1.02656
81.24	1.02864
81.26	1.05619
81.28	1.0535
81.3	1.02192
81.32	1.01693
81.34	1.00183
81.36	1.01141
81.38	1.00114
81.4	1.00991
81.42	0.962846
81.44	1.02905
81.46	1.02507
81.48	0.994287
81.5	1.03065
81.52	1.02098
81.54	1.03183
81.56	1.02043
81.58	1.02255
81.6	1.02622
81.62	0.965139
81.64	0.95832
81.66	1.05851
81.68	0.993942
81.7	1.05767
81.72	1.01022
81.74	0.956842
81.76	1.02839
81.78	0.987209
81.8	0.983972
81.82	1.06323
81.87	0.993667
81.89	0.974131
81.91	1.06354
81.93	0.963933
81.95	1.05147
81.97	1.05565
81.99	1.01593
82.01	0.987769
82.03	0.957394
82.05	0.998871
82.07	0.990679
82.09	0.989665
82.11	0.988176
82.13	1.0037
82.15	1.03057
82.17	0.983632
82.19	1.01644
82.21	1.01715
82.23	1.02377
82.25	1.01051
82.27	0.962285
82.29	1.02544
82.31	1.00011
82.33	0.992181
82.35	1.01589
82.37	0.983481
82.39	0.97977
82.41	0.991986
82.43	0.996422
82.45	0.976861
82.47	1.0158
82.49	0.996001
82.51	0.955666
82.53	1.01803
82.55	1.00917
82.57	0.996722
82.59	0.969724
82.61	1.06172
82.63	1.0043
82.65	0.935846
82.67	1.01435
82.685	1.38727
84.01	0.942379
84.03	0.996866
84.05	0.945104
84.07	0.966754
84.09	0.995696
84.11	0.99717
84.13	0.973373
84.15	0.909561
84.17	0.976119
84.19	0.949162
84.21	0.972198
84.23	0.927031
84.25	0.977625
84.27	0.985289
84.29	0.904464
84.31	0.976994
84.33	0.996713
84.35	1.00317
84.37	0.910173
84.39	0.951707
84.41	0.978266
84.43	1.00264
84.45	1.01573
84.47	1.01206
84.49	0.97669
84.51	0.950544
84.53	1.10645
84.55	0.999277
84.57	1.01927
84.59	1.06291
84.61	1.05877
84.63	1.0454
84.65	1.20493
84.67	1.16546
84.69	1.11152
84.71	1.16076
84.73	1.17583
84.76	1.13802
84.77	1.02241
84.79	0.975944
84.81	0.994176
84.83	0.95341
84.85	0.971885
84.87	0.961033
84.89	0.971643
84.91	1.02912
84.93	0.986605
84.95	0.958482
84.96	0.967533
84.99	1.01722
85.01	1.00551
85.03	0.933962
85.05	0.972905
85.07	0.949514
85.09	0.978256
85.11	0.960202
85.13	0.932107
85.15	0.990532
85.17	1.00839
85.19	0.956631
85.21	0.952801
85.22	0.927963
85.25	0.943765
85.27	0.894731
85.29	0.972819
85.31	1.00337
85.33	1.06826
85.35	0.97779
85.37	0.953262
85.39	1.21277
85.48	0.978165
85.5	0.90661
85.52	0.988301
85.54	0.974266
85.56	0.911121
85.58	0.972019
85.6	0.991349
85.62	1.00889
85.64	0.964474
85.66	0.97976
85.68	0.952297
85.7	1.00816
85.72	0.931432
85.74	1.00056
85.76	0.97935
85.78	0.902998
85.8	0.987568
85.82	0.928292
85.84	0.990036
85.86	0.990344
85.88	0.937869
85.9	0.987143
85.92	0.958864
85.94	0.933137
85.96	1.00285
85.98	1.01403
86	0.964147
86.02	0.987288
86.04	1.02319
86.06	1.02251
86.08	1.02409
86.1	1.04419
86.12	1.06174
86.14	1.04502
86.16	1.08041
86.18	0.966384
86.2	1.02137
86.22	0.990987
86.24	0.915295
86.26	0.942674
86.28	1.01966
86.3	0.955033
86.32	0.962529
86.34	0.932766
86.36	0.932599
86.37	0.941157
86.4	1.01765
86.42	0.941144
86.44	0.910341
86.46	0.929613
86.48	0.964585
86.5	0.982716
86.52	0.974953
86.54	0.905307
86.56	0.938388
86.58	0.950816
86.6	0.990737
86.62	0.988498
86.64	0.93965
86.65	0.926561
86.68	0.9559
86.7	0.925898
86.72	0.953517
86.74	0.998585
86.76	0.975456
86.78	0.964231
86.8	0.933292
86.82	0.93423
86.84	0.927707
86.86	0.952386
86.88	0.935954
86.9	0.98376
86.92	0.939577
86.95	1.26753
86.97	1.23233
86.99	1.29134
87.01	1.25682
87.03	1.23843
87.05	1.30009
87.07	1.3432
87.09	1.32223
87.11	1.46126
87.13	1.48161
87.15	1.82298
87.17	2.30861
87.19	2.6262
87.21	2.78465
87.23	2.97051
87.25	2.95222
87.27	2.92218
87.29	2.94628
87.31	3.02123
87.33	3.10684
87.35	3.24464
87.37	3.17528
87.39	3.24531
87.41	3.49072
87.43	3.39542
87.45	3.34706
87.47	3.01554
87.49	3.78128
87.51	3.10801
87.53	2.4223
87.55	3.08194
87.57	2.21154
87.59	1.64434
87.61	1.81733
87.63	1.34409
87.65	1.48705
87.67	1.87919
87.69	1.86486
87.71	2.06047
87.73	1.89093
87.75	1.92767
87.77	1.3916
87.79	1.44636
87.81	1.16174
87.83	1.08317
87.85	1.01467
87.87	1.10963
87.89	1.03657
87.91	0.978964
87.93	0.912425
87.95	0.9642
87.97	0.998742
87.99	1.44798
88.01	1.05383
88.03	0.990557
88.05	1.04354
88.07	0.939159
88.09	0.965043
88.11	0.954126
88.13	0.950191
88.15	0.892157
88.17	0.903505
88.19	0.947993
88.21	0.912073
88.23	0.830251
88.25	0.907802
88.27	0.936954
88.29	0.933036
88.31	0.977671
88.33	0.974657
88.35	0.943679
88.37	0.942096
88.39	0.983896
88.44	0.92895
88.46	0.948937
88.48	0.898795
88.5	1.05078
88.52	1.01794
88.54	0.986824
88.56	0.995239
88.59	1.05842
88.6	1.0054
88.62	0.976186
88.64	1.02658
88.66	1.04958
88.68	1.13088
88.7	1.14569
88.72	1.0622
88.74	1.02336
88.76	1.04219
88.78	0.980672
88.8	1.11128
88.82	0.998687
88.84	1.01779
88.86	0.934392
88.88	0.935852
88.9	0.970689
88.92	0.988559
88.94	0.974759
88.96	0.984838
88.98	0.969395
89	1.02722
89.02	1.03624
89.04	0.956893
89.06	0.956925
89.08	0.976851
89.1	0.998481
89.12	0.967312
89.14	1.00638
89.16	0.973752
89.18	0.956059
89.2	0.937996
89.22	0.945224
89.24	0.968006
89.27	0.981714
89.28	1.01779
89.3	0.940618
89.32	0.987879
89.34	0.945433
89.36	0.983963
89.38	0.975132
89.4	0.975146
89.42	0.981033
89.44	0.936665
89.46	1.09443
89.48	1.15404
89.5	1.08831
89.52	1.12094
89.54	1.07166
89.56	1.14263
89.58	1.001
89.6	1.01508
89.62	0.983666
89.64	0.978169
89.66	1.04789
89.68	1.03919
89.7	1.0442
89.72	1.04855
89.74	1.00931
89.76	0.95991
89.78	1.01935
89.8	0.964792
89.82	1.08837
89.83	0.967115
89.93	1.00294
89.95	1.04877
89.97	1.00129
89.99	0.987394
90.01	0.968904
90.03	0.978245
90.05	1.02641
90.07	1.00172
90.09	0.983979
90.1	0.976281
90.13	1.03582
90.15	0.984929
90.17	1.01891
90.19	1.02436
90.21	1.05068
90.23	1.03577
90.25	1.08259
90.27	1.02061
90.29	0.971854
90.31	0.937083
90.33	1.01173
90.35	0.988627
90.37	1.03659
90.39	0.956723
90.41	0.951777
90.43	0.954169
90.45	0.978368
90.47	1.03732
90.49	1.02168
90.51	0.992572
90.53	1.01507
90.55	1.01839
90.57	0.97761
90.59	1.02491
90.61	1.03247
90.63	1.04854
90.65	0.948197
90.67	1.01673
90.69	0.990437
90.71	1.00152
90.73	1.0616
90.75	1.01107
90.77	1.05312
90.79	0.985265
90.81	1.00797
90.83	1.0576
90.85	0.995578
90.87	0.972088
90.89	1.0066
90.91	0.989833
90.93	1.01773
90.95	0.987468
90.97	0.967866
90.99	1.01371
91.01	1.00551
91.03	1.00747
91.05	1.07006
91.07	1.04468
91.09	1.0225
91.11	0.989505
91.13	1.04419
91.15	1.02557
91.17	1.0118
91.19	1.03932
91.21	0.999654
91.23	1.00455
91.25	1.01762
91.27	0.985448
91.29	0.980979
91.31	1.0244
91.33	0.973934
91.35	1.10847
91.37	1.0013
91.39	0.978047
91.4	1.00793
91.44	1.00695
91.46	1.07868
91.48	1.03124
91.5	1.06848
91.52	1.04726
91.54	1.02636
91.56	1.0132
91.58	1.02877
91.6	1.01444
91.62	1.02323
91.64	0.965966
91.67	1.00107
91.68	1.02215
91.7	1.04221
91.72	1.02675
91.74	0.965789
91.76	0.983464
91.78	0.990422
91.8	1.01236
91.82	0.989274
91.84	1.01414
91.86	1.00719
91.88	1.05049
91.9	0.96272
91.92	1.02543
91.94	1.0447
91.96	1.01491
91.98	1.0017
92	1.01088
92.01	1.01294
92.05	1.0088
92.07	0.919652
92.09	1.01449
92.11	0.972953
92.13	1.00401
92.15	0.99753
92.17	1.06083
92.19	1.06108
92.21	1.16205
92.23	1.07885
92.62	0.985572
92.64	0.921512
92.66	1.02128
92.68	0.975466
92.7	0.98685
92.72	0.968897
92.74	0.951564
92.76	1.0352
92.78	0.944292
92.8	0.919326
92.82	0.99099
92.84	1.00435
92.86	0.985496
92.88	0.983833
92.9	1.01341
92.94	1.06512
92.96	0.959854
92.98	0.956924
93	1.00682
93.02	1.0165
93.04	1.01985
93.06	0.998133
93.08	0.984094
93.1	1.08833
93.12	0.980744
93.16	1.01934
93.18	0.989861
93.2	0.991331
93.22	0.964309
93.24	0.983866
93.26	1.05258
93.28	0.952975
93.3	0.981366
93.32	1.02095
93.34	1.03879
93.36	1.08899
93.38	1.06913
93.4	0.944322
93.42	1.02692
93.44	1.11638
93.48	1.03043
93.5	0.989714
93.52	0.969744
93.54	1.04225
93.56	1.1446
93.57	1.02105
93.58	0.997276
93.6	0.933305
93.62	0.967178
93.64	1.02588
93.66	0.96512
93.68	0.964978
93.7	0.981226
93.72	0.993318
93.74	1.00322
93.76	0.996721
93.78	1.00777
93.8	1.06036
93.82	1.00909
93.84	1.06772
93.86	1.07521
93.88	1.15242
93.9	1.15635
93.91	1.20758
93.92	1.10451
93.93	1.01917
93.94	1.02547
93.96	1.13299
93.98	1.04522
94	0.995434
94.02	0.988151
94.04	1.01813
94.05	1.05007
94.06	0.991943
94.08	1.05329
94.1	1.10687
94.12	1.11567
94.14	1.10334
94.16	1.2112
94.18	1.29209
94.2	1.31759
94.22	1.22347
94.24	1.20428
94.25	1.27095
94.26	1.15488
94.28	1.2596
94.3	1.12335
94.32	1.3438
94.34	1.37865
94.36	1.34132
94.38	1.29335
94.4	1.34549
94.42	1.26329
94.44	1.30498
94.46	1.23152
94.48	1.21345
94.5	1.24316
94.52	1.20084
94.54	1.21947
94.56	1.20299
94.58	1.12092
94.6	1.03689
94.62	1.07112
94.64	1.06602
94.66	0.974233
94.68	1.05108
94.7	1.0286
94.72	1.02358
94.74	0.966093
94.76	1.06326
94.78	0.996871
94.8	1.09965
94.82	1.10058
94.84	0.987726
94.94	0.99255
94.96	1.03379
94.98	1.05702
95	1.10236
95.02	1.05575
95.05	1.03983
95.06	1.08674
95.08	1.40318
95.1	1.35347
95.12	1.23639
95.14	1.43192
95.16	1.0208
95.18	1.36484
95.2	1.34703
95.22	1.19557
95.24	1.44738
95.26	1.34709
95.28	1.44314
95.3	1.44282
95.32	1.44777
95.34	1.4637
95.36	1.5584
95.38	1.54246
95.4	1.5205
95.42	1.65187
95.44	1.68163
95.46	1.81007
95.47	1.89641
95.48	1.85709
95.53	1.68659
95.54	1.53599
95.56	1.61308
95.58	1.71258
95.6	1.64243
95.62	1.51268
95.64	1.835
95.66	2.07111
95.68	1.90988
95.69	1.85697
95.7	1.86669
95.71	1.90313
95.81	2.17182
95.82	2.09582
95.83	2.12873
95.84	2.12738
95.86	1.86804
95.88	1.41613
95.9	1.48671
95.92	1.53247
95.94	1.80953
95.96	1.5729
95.98	1.67728
96	1.8434
96.02	1.97422
96.04	1.74186
96.06	2.69439
96.08	2.77468
96.1	2.98131
96.12	3.02295
96.14	3.11324
96.16	2.79385
96.18	3.11827
96.2	3.0905
96.22	3.15269
96.24	3.22593
96.26	3.25464
96.28	2.94054
96.3	2.60109
96.32	2.75982
96.34	2.88813
96.36	3.17982
96.4	3.38531
96.42	3.23045
96.44	3.51948
96.46	3.66811
96.48	3.49198
96.5	3.3672
96.52	3.4992
96.54	3.3693
96.56	3.38857
96.58	3.4947
96.6	3.55817
96.62	3.44321
96.64	3.72685
96.66	3.71579
96.68	4.25983
96.7	3.58412
96.72	2.95493
96.74	3.22803
96.76	3.18123
96.78	3.15884
96.8	2.85631
96.82	3.16816
96.84	2.95982
96.86	2.91736
96.88	3.09625
96.9	3.0149
96.92	3.01906
96.94	3.0462
96.96	3.09605
96.98	3.09355
97	2.86854
97.02	3.20372
97.04	3.15896
97.06	3.05481
97.08	3.19735
97.1	3.17911
97.12	3.65715
97.14	2.83106
97.16	3.0354
97.18	3.45172
97.2	3.30845
97.22	2.1408
97.24	1.99022
97.26	2.02902
97.28	2.22802
97.3	2.11782
97.32	2.03995
97.34	2.00444
97.36	1.86814
97.38	1.43501
97.4	1.16384
97.42	1.06178
97.44	1.00559
97.46	0.959306
97.48	1.01668
97.5	0.896579
97.52	0.895317
97.54	0.898944
97.56	0.966544
97.58	0.96494
97.6	0.934912
97.62	0.940525
97.64	0.93756
97.66	0.89297
97.68	0.937529
97.7	0.921832
97.72	0.962005
97.74	0.911638
97.76	0.912206
97.78	0.91942
97.8	0.935541
97.82	0.916657
97.87	0.892682
97.89	0.909198
97.91	0.965986
97.93	0.927715
97.95	0.969369
97.97	0.910448
97.99	0.952055
98.01	1.00047
98.02	0.998687
98.03	1.02134
98.04	0.91044
98.05	0.903002
98.07	0.983216
98.09	0.962475
98.11	0.944587
98.13	1.08681
98.15	1.12497
98.17	0.984696
98.19	0.953464
98.21	1.04211
98.23	1.08807
98.25	1.0307
98.27	1.01231
98.29	0.963347
98.31	0.926702
98.33	0.997911
98.35	1.01196
98.37	1.08636
98.39	0.944751
98.41	0.934566
98.43	1.1153
98.45	1.06585
98.47	0.893817
98.49	1.02466
98.51	0.957031
98.53	0.943034
98.55	1.04743
98.57	1.07624
98.59	0.930934
98.61	0.985425
98.63	1.02078
98.65	1.02365
98.67	1.05924
98.69	1.02183
98.71	0.949185
98.75	1.00166
98.77	0.951057
98.79	0.992464
98.81	1.03906
98.83	0.978296
98.85	0.963475
98.87	0.955848
98.89	1.0491
98.91	0.990842
98.93	1.00168
98.95	0.955637
98.97	0.979055
98.99	0.954209
99.01	0.945596
99.03	1.01594
99.05	1.02404
99.07	0.959264
99.09	1.04732
99.11	0.977133
99.13	1.03045
99.15	1.02528
99.17	0.979347
99.19	1.14771
99.21	1.29637
99.23	1.27306
99.33	1.21026
99.35	1.2453
99.37	1.21432
99.39	1.11436
99.41	1.1465
99.43	1.1758
99.45	1.22406
99.47	1.23317
99.49	1.29461
99.51	1.13353
99.53	1.15868
99.55	1.10352
99.57	1.18192
99.59	1.1595
99.61	1.11927
99.63	1.15685
99.65	1.16965
99.67	1.19447
99.69	1.17795
99.71	1.12237
99.73	1.16635
99.75	1.2217
99.77	1.03771
99.79	1.14497
99.81	1.10004
99.83	1.08112
99.85	1.05194
99.87	1.18343
99.89	1.12203
99.91	1.14742
99.93	1.19284
99.95	1.11779
99.97	1.09123
99.99	1.09944
100.01	1.1578
100.03	1.06357
100.05	1.22159
100.07	1.19542
100.09	1.11373
100.11	1.1278
100.12	1.20361
100.13	1.05432
100.15	1.12462
100.17	1.1207
100.19	1.14494
100.21	1.22504
100.22	2.35731
100.23	2.87627
100.25	2.80913
100.27	2.78358
100.29	2.4347
100.31	2.54238
100.36	2.3802
100.38	2.39553
100.4	2.26353
100.42	2.21979
100.44	2.09477
100.46	2.06581
100.47	2.16225
100.48	2.20168
100.59	2.21642
100.6	2.43127
100.62	2.5885
100.64	2.57579
100.66	2.65053
100.68	2.71717
100.7	2.74612
100.72	2.77631
100.74	2.85822
100.76	2.69163
100.78	2.77256
100.8	2.59224
100.82	2.60787
100.84	2.67815
100.86	2.52368
100.88	2.09602
100.9	1.93265
100.92	2.24247
100.95	1.99087
100.96	1.80319
100.97	1.93892
100.98	2.11331
100.99	2.08251
101	2.13906
101.01	2.08361
101.02	2.08393
101.03	2.2554
101.04	2.21816
101.05	2.06122
101.06	2.00161
101.07	1.8577
101.08	1.7383
101.09	1.70519
101.1	1.72201
101.11	1.78821
102.04	1.00743
102.06	1.20189
102.08	0.966764
102.1	1.0142
102.12	0.991949
102.14	0.987797
102.16	0.998676
102.18	1.01144
102.2	0.945424
102.24	0.965937
102.26	0.987762
102.28	0.920914
102.3	0.965364
102.32	0.932415
102.34	1.07513
102.36	0.987821
102.38	0.977071
102.4	0.975935
102.42	1.00401
102.44	0.954988
102.46	1.05093
102.48	1.04451
102.5	1.02873
102.52	1.41318
102.54	1.512
102.56	1.56939
102.58	1.51584
102.6	1.4259
102.61	1.46262
102.62	1.39736
102.63	1.51867
102.64	1.496
102.65	1.48265
102.66	1.53011
102.67	1.60931
102.68	1.86525
102.69	2.34901
102.7	2.46448
102.71	2.89836
102.72	2.46676
102.73	2.52645
102.74	2.96303
102.75	2.77786
102.76	2.6242
102.77	2.79125
102.78	2.95003
102.79	2.99901
102.8	3.03348
102.81	3.09113
102.82	2.91966
102.83	2.96644
102.84	3.07274
102.85	2.93375
102.86	2.89532
102.88	2.73771
102.9	2.80151
102.92	2.52181
102.94	2.68495
102.95	2.59502
102.99	2.59357
103.01	2.47031
103.03	1.92161
103.05	1.77576
103.07	1.84851
103.09	1.71984
103.11	1.82725
103.13	1.67466
103.15	1.13979
103.17	1.17624
103.19	0.915676
103.21	0.931465
103.23	0.920139
103.25	0.970091
103.27	0.96283
103.29	1.03968
103.31	0.968797
103.33	0.92244
103.35	0.878711
103.37	0.964901
103.39	0.918035
103.41	1.07483
103.43	0.929362
103.45	0.921914
103.47	0.984407
103.49	0.894856
103.51	0.95901
103.53	0.900874
103.55	0.908635
103.57	0.868358
103.59	0.905067
103.61	1.0077
103.63	0.915517
103.65	0.923224
103.67	0.931631
103.69	0.871488
103.71	0.906604
103.73	0.992154
103.75	0.941478
103.77	0.970511
103.79	0.957898
103.81	0.961551
103.83	0.872199
103.85	0.918826
103.87	0.967652
103.89	1.17808
103.91	1.04396
103.93	0.947456
103.95	0.987517
103.97	0.935201
103.99	0.989529
104.01	1.00658
104.03	0.989987
104.05	0.952159
104.07	0.930499
104.09	0.954843
104.11	0.966194
104.13	1.06838
104.15	0.991608
104.17	0.903886
104.19	1.14618
104.21	0.915618
104.23	0.960465
104.25	0.934381
104.27	0.94263
104.29	0.996259
104.31	1.01972
104.33	1.06007
104.35	1.00665
104.37	1.02377
104.39	1.01501
104.41	0.908556
104.46	1.02229
104.48	1.04178
104.5	1.10723
104.52	0.965643
104.54	1.10294
104.56	1.13385
104.58	1.0303
104.6	1.14058
104.62	1.08357
104.64	1.00341
104.66	1.01682
104.68	1.02034
104.7	1.03911
104.72	0.995756
104.74	1.04415
104.76	0.988792
104.78	0.949858
104.8	1.09968
104.82	0.928758
104.84	1.02751
104.86	1.06236
104.88	1.08413
104.9	0.996349
104.92	0.978143
104.94	1.04855
104.96	1.11648
104.98	0.969009
105	1.0258
105.02	0.99275
105.04	0.958347
105.06	0.989006
105.08	1.01181
105.1	0.983236
105.12	0.977071
105.14	1.01982
105.16	0.971765
105.18	1.01498
105.2	0.997246
105.22	0.966221
105.24	0.96235
105.26	0.980043
105.28	1.00035
105.3	0.988495
105.32	0.99215
105.34	0.991843
105.36	0.970537
105.38	1.04531
105.4	1.0209
105.42	0.995466
105.44	0.951238
105.46	1.02447
105.48	1.01947
105.5	1.03783
105.52	1.01856
105.54	1.06023
105.56	1.07131
105.58	0.97353
105.6	0.983593
105.62	1.0744
105.64	0.996567
105.66	0.948261
105.68	1.01607
105.7	0.956733
105.72	0.934801
105.74	1.07026
105.76	0.989283
105.78	1.00917
105.8	1.00606
105.82	1.04641
105.84	1.02814
105.86	1.05128
105.88	1.03907
105.89	1.03793
105.93	1.0607
105.95	1.08885
105.97	0.989475
105.99	0.987634
106.01	0.942826
106.03	0.961809
106.05	0.987018
106.07	1.17417
106.09	1.07257
106.11	1.04829
106.13	0.991991
106.15	1.08311
106.17	1.03106
106.19	0.980506
106.21	0.971189
106.23	0.990294
106.25	1.08599
106.27	1.1089
106.29	1.00181
106.31	0.993655
106.33	1.23701
106.35	1.16254
106.37	1.14717
106.39	1.02846
106.41	0.964564
106.43	0.999136
106.45	1.02457
106.47	1.22269
106.49	1.03096
106.51	0.942357
106.53	1.01092
106.55	0.969075
106.57	0.985433
106.59	0.966694
106.61	0.954628
106.63	0.943324
106.67	1.25712
106.69	1.27267
106.72	0.953088
106.73	1.00077
106.75	1.06513
106.77	1.25921
106.79	1.54948
106.81	0.907324
106.83	0.931216
106.85	0.979361
106.87	0.947323
106.89	0.983803
106.91	0.979099
106.93	0.983455
106.95	0.962947
106.97	1.00434
106.99	1.01148
107.01	0.997817
107.03	0.966538
107.05	0.926932
107.07	1.00792
107.09	0.944851
107.11	0.996407
107.13	0.953414
107.15	1.03034
107.17	0.952535
107.19	1.13122
107.21	1.32497
107.23	1.15054
107.25	0.992864
107.27	1.05195
107.29	0.955635
107.31	1.04167
107.33	0.964795
107.35	0.923204
107.39	0.985154
107.41	0.961254
107.43	0.989735
107.45	0.904637
107.47	0.966502
107.49	0.936692
107.51	0.955007
107.53	0.920349
107.55	1.0216
107.57	0.999198
107.59	0.938491
107.61	0.939504
107.63	0.945207
107.65	1.05602
107.67	0.984112
107.69	1.03658
107.71	1.05383
107.73	1.34414
107.75	2.04597
107.77	2.41447
107.79	2.71371
107.81	2.75488
107.83	2.91544
107.85	2.71884
107.87	2.73016
107.89	2.79449
107.91	2.71613
107.93	2.83619
107.95	2.82734
107.97	2.8233
107.99	2.39362
108.01	2.45055
108.03	2.25333
108.05	2.2646
108.07	2.36519
108.09	2.07775
108.11	2.01339
108.13	1.90348
108.15	1.5677
108.17	1.6524
108.19	2.44117
108.21	1.31069
108.23	1.47557
108.25	1.11718
108.27	1.09873
108.29	1.17141
108.31	0.998016
108.33	0.948008
108.35	0.9277
108.37	0.971345
108.39	0.930931
108.41	0.902862
108.43	1.20527
108.45	1.22797
108.47	1.30964
108.49	0.943856
108.51	0.846517
108.53	0.963072
108.55	0.908731
108.57	0.989629
108.59	0.915319
108.61	0.949415
108.63	0.930342
108.65	0.981171
108.67	0.988846
108.69	1.03212
108.71	0.950299
108.73	0.964993
108.75	1.01811
108.77	1.10599
108.87	1.03283
108.89	0.999671
108.91	0.945275
108.93	0.949052
108.95	0.945137
108.97	0.966374
108.99	1.01811
109.01	1.07122
109.03	1.0823
109.05	0.953662
109.07	1.22281
109.09	1.1196
109.11	0.965697
109.13	0.944183
109.15	0.970284
109.17	1.14334
109.19	1.00771
109.21	1.06959
109.23	0.904056
109.25	0.938516
109.27	0.986577
109.29	0.963371
109.31	0.987142
109.33	0.970685
109.35	0.983221
109.37	0.964372
109.39	1.30139
109.41	1.24937
109.43	1.24613
109.45	0.975138
109.47	0.948919
109.49	0.998544
109.51	0.930079
109.53	0.957326
109.55	0.933633
109.57	0.976721
109.59	0.989266
109.61	1.0115
109.63	1.01034
109.65	0.996438
109.67	0.907357
109.69	1.00117
109.71	0.980739
109.73	0.887695
109.75	1.02576
109.77	0.950496
109.79	0.902098
109.81	1.01666
109.83	0.974526
109.85	0.995759
109.87	0.981755
109.89	0.914411
109.91	1.06377
109.93	0.958231
109.95	0.957846
109.97	0.969254
109.99	0.999128
110.01	0.955326
110.03	0.920511
110.05	0.918027
110.07	0.978027
110.09	1.00265
110.11	1.08329
110.12	1.02614
110.15	0.984102
110.17	1.32936
110.19	1.40063
110.21	1.48306
110.23	1.98207
110.25	3.50819
110.29	3.44073
110.31	3.5032
110.33	3.40545
110.35	3.35723
110.37	3.22559
110.39	3.37388
110.395	3.53672
110.41	3.49131
110.43	3.02374
110.45	2.65751
110.47	2.86683
110.49	3.17517
110.51	3.19256
110.53	3.00504
110.55	3.42072
110.57	3.52797
110.59	3.56685
110.61	3.52126
110.63	3.00359
110.65	2.81332
110.67	2.7289
110.69	2.69586
110.71	2.80337
110.73	2.67998
110.75	2.88396
110.77	2.83876
110.79	2.91998
110.81	2.86375
110.89	2.20518
110.9	2.81535
110.91	2.23417
110.92	2.29091
110.93	2.15397
110.94	2.06922
110.95	1.86948
110.96	1.80162
110.97	1.82499
110.98	2.06493
110.99	1.69753
111	1.86333
111.01	1.67189
111.02	2.06242
111.03	1.8451
111.04	2.01732
111.05	2.08502
111.06	2.03718
111.07	1.99695
111.08	1.76505
111.82	0.981989
111.84	0.932978
111.86	0.906
111.88	0.953244
111.9	0.919033
111.92	0.891794
111.96	0.92714
111.98	1.00845
112	0.951609
112.02	0.929008
112.04	0.871063
112.06	0.96485
112.1	0.95255
112.12	0.950722
112.14	0.938051
112.16	1.06202
112.18	1.1799
112.2	0.964829
112.22	0.932721
112.24	0.934575
112.26	1.0043
112.28	1.01328
112.3	1.01413
112.34	0.91959
112.36	0.956812
112.38	0.957225
112.4	0.925911
112.42	0.948998
112.44	0.991766
112.49	0.988213
112.51	0.966173
112.53	0.960184
112.55	1.03595
112.57	0.983989
112.59	1.02224
112.61	1.02976
112.63	0.949436
112.65	0.972472
112.67	0.944226
112.69	1.02754
112.71	1.00263
112.73	1.0055
112.75	0.991166
112.77	1.01166
112.79	1.10617
112.81	0.945213
112.83	0.962208
112.85	0.959516
112.87	0.917726
112.89	0.989214
112.91	1.12419
112.94	0.9479
112.95	1.06423
112.97	1.00321
112.99	0.988169
113.01	0.991812
113.02	1.0565
113.03	0.980453
113.07	1.31861
113.08	1.17039
113.13	1.01209
113.14	0.922595
113.15	0.924424
113.17	0.953415
113.19	1.05512
113.21	1.0167
113.23	1.00293
113.25	0.964691
113.27	0.968881
113.29	1.00468
113.31	1.0089
113.33	0.945684
113.35	0.974919
113.37	1.00077
113.39	0.932319
113.41	0.965754
113.43	0.916555
113.45	0.915947
113.47	0.970789
113.49	0.917156
113.51	0.951207
113.53	0.946467
113.57	0.971701
113.59	0.988541
113.61	0.946124
113.63	0.923994
113.65	0.962226
113.67	0.941102
113.69	0.986992
113.71	1.1535
113.73	1.04011
113.75	1.08648
113.77	1.05226
113.79	0.931759
113.81	0.94094
113.83	0.967825
113.85	0.968063
113.87	0.928797
113.89	0.967436
113.91	0.965016
113.92	0.896769
113.95	0.951191
113.97	0.948933
113.99	1.02728
114.01	0.983348
114.03	0.963003
114.05	0.973706
114.07	0.951992
114.09	1.0258
114.11	0.97444
114.13	0.973684
114.15	1.00167
114.17	0.969775
114.19	1.0082
114.21	0.998063
114.23	0.928809
114.25	1.01706
114.27	0.967738
114.29	1.06883
114.31	1.11549
114.33	0.962889
114.35	0.977064
114.37	0.985509
114.39	1.14639
114.41	0.948562
114.43	1.04031
114.45	1.01064
114.47	1.04263
114.49	0.975823
114.51	1.04659
114.53	0.976765
114.55	0.980396
114.57	1.02266
114.59	0.956312
114.61	1.02239
114.65	1.06289
114.67	1.01756
114.69	0.980747
114.71	0.969503
114.73	0.941899
114.75	1.02873
114.77	0.978707
114.79	1.00253
114.81	1.14481
114.83	1.027
114.85	0.987615
114.87	0.96986
114.89	0.99349
114.91	1.03559
114.93	0.999565
114.95	0.959521
114.97	0.978181
114.99	0.982991
115.01	1.03427
115.03	1.13601
115.07	1.0211
115.09	0.990672
115.11	0.977516
115.13	0.973358
115.15	1.04579
115.17	1.01769
115.19	1.01302
115.21	0.97029
115.23	0.993123
115.25	1.0322
115.27	0.945141
115.29	0.996584
115.31	0.993808
115.33	0.991559
115.34	1.02112
115.35	0.972776
115.37	0.999
115.39	1.0043
115.43	0.972915
115.45	1.06078
115.47	1.02921
115.49	0.993952
115.51	1.00997
115.53	1.11475
115.55	1.00612
115.57	1.01828
115.59	1.02266
115.61	1.01513
115.63	1.02976
115.65	1.00679
115.67	0.967448
115.68	1.06427
115.71	1.04094
115.73	1.05878
115.74	1.10316
115.77	1.01889
115.79	0.967855
115.81	1.06669
115.83	1.08192
115.85	0.988204
115.87	0.977842
115.89	1.09263
115.91	1.10113
115.93	1.16355
115.95	0.988979
115.97	0.990913
115.99	1.04305
116.01	1.01147
116.03	1.04709
116.05	1.00231
116.06	0.978802
116.09	0.967722
116.11	1.01808
116.13	1.00543
116.15	0.979081
116.17	0.964883
116.19	0.993929
116.21	1.02751
116.23	1.02992
116.25	1.0051
116.27	0.999326
116.29	0.981778
116.31	0.972822
116.33	0.974465
116.35	1.01084
116.37	1.01994
116.39	0.9809
116.41	1.00601
116.43	1.03991
116.45	1.06744
116.47	0.949274
116.49	0.995004
116.51	1.01099
116.53	0.979188
116.55	0.986895
116.57	0.978558
116.59	1
116.61	0.967087
116.63	1.01131
116.65	1.00342
116.67	0.937155
116.69	0.963373
116.71	0.938881
116.73	0.94013
116.75	0.989715
116.77	0.980713
116.79	0.997341
116.81	0.972166
116.83	0.936636
116.9	0.99098
116.92	0.95275
116.94	0.94281
116.96	1.05827
116.98	0.982865
117	1.02849
117.02	1.06282
117.04	0.978852
117.06	0.997411
117.08	0.970518
117.1	1.01133
117.12	1.00618
117.14	0.975157
117.16	1.01728
117.18	0.959139
117.2	1.10461
117.22	0.990503
117.24	1.00135
117.26	0.992172
117.28	1.01484
117.3	0.974583
117.32	1.04111
117.34	0.972267
117.36	0.989103
117.38	0.962698
117.4	0.965792
117.42	1.00011
117.44	1.05359
117.46	0.993995
117.48	0.99822
117.5	0.975745
117.52	0.964188
117.54	0.941613
117.56	0.911856
117.58	1.0218
117.6	0.973774
117.62	0.995341
117.65	0.957542
117.66	0.993941
117.68	0.997308
117.7	1.01455
117.72	0.925011
117.74	0.955884
117.76	1.07234
117.78	0.992154
117.8	1.01391
117.82	1.04039
117.84	1.00086
117.86	0.948664
117.88	0.950194
117.9	0.977694
117.92	0.979278
117.94	0.990826
117.96	1.03854
117.98	1.05288
118	1.07303
118.02	1.05207
118.04	1.01101
118.06	0.969558
118.08	0.981424
118.1	1.00054
118.12	1.00011
118.14	0.983899
118.16	1.02873
118.18	1.0304
118.2	0.975697
118.22	0.978483
118.24	0.981981
118.38	1.00844
118.4	1.00225
118.42	1.04722
118.44	1.00238
118.46	1.01205
118.48	0.995971
118.5	1.01039
118.52	1.05648
118.54	1.06559
118.56	0.998955
118.58	0.994677
118.6	1.02137
118.62	1.02491
118.64	1.0115
118.66	0.988946
118.68	0.986782
118.7	1.00075
118.72	1
118.74	1.06381
118.76	1.05532
118.78	1.15057
118.8	0.977642
118.82	0.955785
118.84	1.09417
118.86	1.04829
118.87	0.955334
118.91	0.996869
118.92	0.971253
118.94	0.972432
118.96	0.930354
118.98	0.948365
119	0.919886
119.02	0.990676
119.04	0.883053
119.06	0.94409
119.08	0.919499
119.1	0.971037
119.12	0.96807
119.14	0.962092
119.16	0.920253
119.18	0.977596
119.2	0.934013
119.22	0.913637
119.24	0.955623
119.26	1.01378
119.28	0.930814
119.3	1.00463
119.32	0.956106
119.34	0.957026
119.36	0.924338
119.38	0.930535
119.4	0.966918
119.42	0.960035
119.44	0.9693
119.46	0.949073
119.48	0.940054
119.5	0.943734
119.52	0.898108
119.54	0.891199
119.56	0.932336
119.58	0.907492
119.6	0.92986
119.62	0.944488
119.64	0.947131
119.66	0.981641
119.68	0.967026
119.7	0.988574
119.72	1.001
119.74	0.950006
119.76	0.928114
119.78	0.951698
119.8	0.974591
119.82	0.964172
119.86	0.921749
119.88	1.10876
119.9	1.00549
119.92	0.972607
119.94	0.986551
119.96	0.976046
119.98	0.927991
120	1.05936
120.02	1.01864
120.04	1.00101
120.06	0.985107
120.08	0.977132
120.1	1.04873
120.12	1.0136
120.14	0.960105
120.16	0.967581
120.18	1.05663
120.2	1.18524
120.22	1.22262
120.24	1.11708
120.26	1.06996
120.28	1.34153
120.3	1.52678
120.32	1.61707
120.34	1.0192
120.36	1.25726
120.38	1.18934
120.4	1.26216
120.42	1.17377
120.44	1.38109
120.46	1.4768
120.48	1.66418
120.5	1.55875
120.52	1.6016
120.54	1.79613
120.56	2.00386
120.58	2.79599
120.6	2.99667
120.62	2.75015
120.64	3.09091
120.66	2.92226
120.68	3.06795
120.7	2.95538
120.71	2.99888
120.74	2.98516
120.745	3.06486
120.75	3.24046
120.755	2.90886
121.12	0.986501
121.14	1.02657
121.16	0.992046
121.18	0.932662
121.2	1.01219
121.22	1.00311
121.24	0.957012
121.26	0.986584
121.28	0.989835
121.3	1.09549
121.32	1.0879
121.34	0.975537
121.36	1.07587
121.38	1.04666
121.4	0.991584
121.42	1.09906
121.44	1.1245
121.46	1.04273
121.48	1.01218
121.5	0.985003
121.52	0.988047
121.54	0.964582
121.56	1.02669
121.58	0.980534
121.6	0.98985
121.62	0.948837
121.64	0.935353
121.66	0.949479
121.68	0.995439
121.7	0.969122
121.72	1.0228
121.74	0.997905
121.76	1.06743
121.78	0.951835
121.8	0.946241
121.82	1.04389
121.84	0.960422
121.86	0.998659
121.88	0.98889
121.9	0.992104
121.92	0.98371
121.94	1.02769
121.95	0.934255
121.99	0.989481
122.01	1.03817
122.03	1.01511
122.05	1.00243
122.07	1.01771
122.09	1.04138
122.11	0.98459
122.13	1.04954
122.15	1.00277
122.17	1.00096
122.19	0.989333
122.21	1.0182
122.23	1.01447
122.25	0.999125
122.27	0.990951
122.29	0.991739
122.31	0.968839
122.33	0.938847
122.35	1.02309
122.37	0.988253
122.39	1.0623
122.41	1.0191
122.43	0.913098
122.45	0.974045
122.47	1.06839
122.49	1.05925
122.51	1.05808
122.53	1.01365
122.55	1.00841
122.57	0.952637
122.59	1.0042
122.61	0.963734
122.63	1.02403
122.65	1.01871
122.67	0.990912
122.69	1.17224
122.71	1.10998
122.73	1.00252
122.75	0.986395
122.77	0.9813
122.79	0.912832
122.83	0.959268
122.85	1.01398
122.87	1.10103
122.89	1.03543
122.91	0.985838
122.93	1.00368
122.95	1.03608
122.97	1.00412
122.99	0.966256
123.01	0.991133
123.03	1.00457
123.05	0.955781
123.07	0.992371
123.09	0.976452
123.11	1.00166
123.13	0.982263
123.15	1.01774
123.17	0.93364
123.19	1.00858
123.21	1.0945
123.23	1.00991
123.25	0.910511
123.26	0.991237
123.31	1.09702
123.32	0.944413
123.33	1.0124
123.35	0.987631
123.37	0.999228
123.39	0.948995
123.41	0.962004
123.42	0.949495
123.45	1.01134
123.47	0.985826
123.49	1.01046
123.51	1.05648
123.53	1.00608
123.55	1.16071
123.57	0.931357
123.59	1.01712
123.61	1.03241
123.63	1.04584
123.65	1.03397
123.67	0.962746
123.69	0.937313
123.71	0.999471
123.73	1.03047
123.75	1.03784
123.77	1.01247
123.79	1.01137
123.81	1.03119
123.83	1.03382
123.85	1.04387
123.87	0.98476
123.89	1.03278
123.91	1.02374
123.93	0.993061
123.95	0.993222
123.97	1.00623
123.99	0.973438
124.01	1.04332
124.03	0.987128
124.05	1.00751
124.07	1.08007
124.09	0.9471
[truncated: 2,967 more rows]

[truncated: 46 more sheets: Fig3d, Fig3e, Fig3f, Fig3g, Fig3h, Fig3i, Fig3j, ICPMS_ratios_U1532_U1533, Fig 4 MDS standardized input, Fig 4 MDS biplot PAST v4.09, Probstack_EPliocene, U1532 astar, U1533B astar, Fig7 ArAr data, Fig8 ArAr data, binned data, Fig9a, Fig 9b, Fig9c , Fig10a …]
